# Supplementary material for: Expanding understanding of chick embryo’s nervous system development at HH22-HH41 embryonic stages using X-ray microcomputed tomography
Source: PLoS One. 2024 Nov 15;19(11):e0310426. doi: 10.1371/journal.pone.0310426 (PMC11567531; doi:10.1371/journal.pone.0310426)
Supplement: S1 Raw data — (ZIP) [file pone.0310426.s020.zip]

Archive with 242 entries (229 files):
- text/
- text/10/
- text/10/10_pta_96h_40__rec_tra_tra_tra_voi_.ctan.txt
- text/10/10_pta_96h_40__rec_tra_tra_tra_voi_.ctan_.txt
- text/10/10_pta_96h_40__rec_tra_tra_tra_voi_.ctan___.txt
- text/10/10_pta_96h_40__rec_tra_tra_tra_voi_.log
- text/10/10_pta_96h_40__rec_tra_tra_tra_voi__.log
- text/10/10_pta_96h_40__rec_tra_tra_tra_voi__voi_.ctan.txt
- text/10/10_pta_96h_40__rec_tra_tra_tra_voi__voi_.log
- text/10/10_pta_96h_40__rec_tra_tra_tra_voi___.log
- text/10/10_pta_96h_40__rec_tra_tra_voi_.ctan.txt
- text/10/10_pta_96h_40__rec_tra_tra_voi_.log
- text/10/10_pta_96h_40__rec_tra_tra_voi__tra_voi_.ctan.txt
- text/10/10_pta_96h_40__rec_tra_tra_voi__tra_voi_.ctan5.txt
- text/10/10_pta_96h_40__rec_tra_tra_voi__tra_voi_.log
- text/10/10_pta_96h_40__rec_tra_tra_voi__tra_voi_5.log
- text/10/Emb 10.log
- text/10/emb 100000.ctan.txt
- text/10/Emb 10_rec_Tra.log
- text/10/emb 10_rec_tra0000.ctan.txt
- text/11/
- text/11/11_pta_96h_40__rec_tra_tra_tra_voi_.ctan.txt
- text/11/11_pta_96h_40__rec_tra_tra_tra_voi_.ctan_.txt
- text/11/11_pta_96h_40__rec_tra_tra_tra_voi_.log
- text/11/11_pta_96h_40__rec_tra_tra_tra_voi__.log
- text/11/11_pta_96h_40__rec_tra_tra_voi_.ctan.txt
- text/11/11_pta_96h_40__rec_tra_tra_voi_.ctan_.txt
- text/11/11_pta_96h_40__rec_tra_tra_voi_.log
- text/11/11_pta_96h_40__rec_tra_tra_voi__.log
- text/11/11_pta_96h_40__rec_tra_tra_voi__tra_voi_.ctan.txt
- text/11/11_pta_96h_40__rec_tra_tra_voi__tra_voi_.ctan4.txt
- text/11/11_pta_96h_40__rec_tra_tra_voi__tra_voi_.ctan5.txt
- text/11/11_pta_96h_40__rec_tra_tra_voi__tra_voi_.log
- text/11/11_pta_96h_40__rec_tra_tra_voi__tra_voi_4.log
- text/11/11_pta_96h_40__rec_tra_tra_voi__tra_voi_5.log
- text/11/11_pta_96h_40__rec_tra_tra_voi__tra_voi__voi_.ctan.txt
- text/11/11_pta_96h_40__rec_tra_tra_voi__tra_voi__voi_.log
- text/11/11_pta_96h_40__rec_tra_tra_voi__voi_.ctan.txt
- text/11/11_pta_96h_40__rec_tra_tra_voi__voi_.log
- text/11/emb 11_rec0000_voi_.ctan.txt
- text/11/emb 11_rec0000_voi__voi_.ctan.txt
- text/12/
- text/12/12_pta_96_40__rec_tra_tra_tra.ctan.txt
- text/12/12_PTA_96_40__rec_Tra_Tra_Tra.log
- text/12/12_pta_96_40__rec_tra_tra_tra_tra_voi_.ctan.txt
- text/12/12_pta_96_40__rec_tra_tra_tra_tra_voi_.log
- text/12/12_pta_96_40__rec_tra_tra_tra_voi_.ctan.txt
- text/12/12_pta_96_40__rec_tra_tra_tra_voi_.ctan5.txt
- text/12/12_pta_96_40__rec_tra_tra_tra_voi_.log
- text/12/12_pta_96_40__rec_tra_tra_tra_voi_5.log
- text/12/12_pta_96_40__rec_tra_tra_tra_voi__voi_.ctan.txt
- text/12/12_pta_96_40__rec_tra_tra_tra_voi__voi_.ctan4.txt
- text/12/12_pta_96_40__rec_tra_tra_tra_voi__voi_.log
- text/12/12_pta_96_40__rec_tra_tra_tra_voi__voi_4.log
- text/12/12_pta_96_40__rec_tra_tra_voi_.ctan.txt
- text/12/12_pta_96_40__rec_tra_tra_voi_.ctan_.txt
- text/12/12_pta_96_40__rec_tra_tra_voi_.log
- text/12/12_pta_96_40__rec_tra_tra_voi__.log
- text/12/12_pta_96_40__rec_tra_voi__tra_voi_.ctan.txt
- text/12/12_pta_96_40__rec_tra_voi__tra_voi_.log
- text/13/
- text/13/Emb 13_rec_Tra.log
- text/13/emb 13_rec_tra0000.ctan.txt
- text/13/emb 13_rec_tra0000_voi_.ctan.txt
- text/13/emb 13_rec_tra0000_voi__voi_.ctan.log
- text/13/emb 13_rec_tra0000_voi__voi_.ctan.txt
- text/13/emb 13_rec_tra0000_voi__voi__tra_voi_.ctan.txt
- text/13/emb 13_rec_tra0000_voi__voi__tra_voi_.log
- text/13/emb 13_rec_tra0000_voi__voi__tra_voi__voi_.ctan.txt
- text/13/emb 13_rec_tra0000_voi__voi__tra_voi__voi_.log
- text/13/emb 13_rec_tra_tra0000_voi_.ctan.log
- text/13/emb 13_rec_tra_tra0000_voi_.ctan.txt
- text/13/emb 13_rec_tra_tra0000_voi__voi_.ctan.log
- text/13/emb 13_rec_tra_tra0000_voi__voi_.ctan.txt
- text/13/emb 13_rec_tra_tra0000_voi__voi_.ctan5.log
- text/13/emb 13_rec_tra_tra0000_voi__voi_.ctan5.txt
- text/13/emb 13_rec_tra_tra0000_voi__voi__voi_.ctan.log
- text/13/emb 13_rec_tra_tra0000_voi__voi__voi_.ctan.txt
- text/13/emb 13_rec_tra_tra_tra_tra0000_voi_.ctan.log
- text/13/emb 13_rec_tra_tra_tra_tra0000_voi_.ctan.txt
- text/13/emb 13_rec_tra_tra_tra_tra0000_voi_.ctan_.log
- text/13/emb 13_rec_tra_tra_tra_tra0000_voi_.ctan_.txt
- text/14/
- text/14/14_pta_96_40__rec_spr_tra_tra_tra_voi_.ctan.txt
- text/14/14_pta_96_40__rec_spr_tra_tra_tra_voi_.log
- text/14/14_pta_96_40__rec_spr_tra_tra_voi_.ctan.txt
- text/14/14_pta_96_40__rec_spr_tra_tra_voi_.log
- text/14/14_pta_96_40__rec_spr_tra_voi_.ctan.txt
- text/14/14_pta_96_40__rec_spr_tra_voi_.log
- text/14/14_pta_96_40__rec_spr_tra_voi__tra_voi_.ctan.txt
- text/14/14_pta_96_40__rec_spr_tra_voi__tra_voi_.ctan5.txt
- text/14/14_pta_96_40__rec_spr_tra_voi__tra_voi_.log
- text/14/14_pta_96_40__rec_spr_tra_voi__tra_voi_5.log
- text/14/14_pta_96_40__rec_spr_tra_voi__tra_voi__voi_.ctan.txt
- text/14/14_pta_96_40__rec_spr_tra_voi__tra_voi__voi_.log
- text/14/14_pta_96_40__rec_spr_tra_voi__tra_voi__voi__voi_.ctan.txt
- text/14/14_pta_96_40__rec_spr_tra_voi__tra_voi__voi__voi_.log
- text/14/14_pta_96_40__rec_spr_voi__voi_.ctan.txt
- text/14/14_pta_96_40__rec_spr_voi__voi_.log
- text/14/emb_14_rec_tra0000_voi_.ctan.txt
- text/15/
- text/15/emb_15_rec_spr0000_voi_.ctan.log
- text/15/emb_15_rec_spr0000_voi_.ctan.txt
- text/15/emb_15_rec_spr_tra0000_voi_.ctan.log
- text/15/emb_15_rec_spr_tra0000_voi_.ctan.txt
- text/15/emb_15_rec_tra0000_voi_.ctan.log
- text/15/emb_15_rec_tra0000_voi_.ctan.txt
- text/15/emb_15_rec_tra0000_voi__voi_.ctan.log
- text/15/emb_15_rec_tra0000_voi__voi_.ctan.txt
- text/15/emb_15_rec_tra0000_voi__voi_.ctan5.log
- text/15/emb_15_rec_tra0000_voi__voi_.ctan5.txt
- text/15/emb_15_rec_tra0000_voi__voi__voi_.ctan.log
- text/15/emb_15_rec_tra0000_voi__voi__voi_.ctan.txt
- text/15/emb_15_rec_tra0000_voi__voi__voi_.ctan4.log
- text/15/emb_15_rec_tra0000_voi__voi__voi_.ctan4.txt
- text/15/emb_15_rec_tra_tra0000_voi_.ctan.log
- text/15/emb_15_rec_tra_tra0000_voi_.ctan.txt
- text/15/emb_15_rec_tra_tra0000_voi__voi_.ctan.log
- text/15/emb_15_rec_tra_tra0000_voi__voi_.ctan.txt
- text/15/emb_15_rec_tra_tra_tra0000_voi_.ctan.log
- text/15/emb_15_rec_tra_tra_tra0000_voi_.ctan.txt
- text/15/emb_15_rec_tra_tra_tra_tra0000_voi_.ctan.log
- text/15/emb_15_rec_tra_tra_tra_tra0000_voi_.ctan.txt
- text/4/
- text/4/4_pta_24h_40_1__rec_tra_tra_tra_voi_.ctan.txt
- text/4/4_pta_24h_40_1__rec_tra_tra_tra_voi_.ctan___.txt
- text/4/4_pta_24h_40_1__rec_tra_tra_tra_voi_.log
- text/4/4_pta_24h_40_1__rec_tra_tra_tra_voi___.log
- text/4/4_pta_24h_40_1__rec_tra_tra_voi_.ctan.txt
- text/4/4_pta_24h_40_1__rec_tra_tra_voi_.ctan_.txt
- text/4/4_pta_24h_40_1__rec_tra_tra_voi_.ctan__.txt
- text/4/4_pta_24h_40_1__rec_tra_tra_voi__voi_.ctan.txt
- text/4/4_pta_24h_40_1__rec_tra_tra_voi__voi_.ctan2.txt
- text/4/4_pta_24h_40_1__rec_tra_tra_voi__voi_.ctan3.txt
- text/4/4_pta_24h_40_1__rec_tra_tra_voi__voi_.ctan4.txt
- text/4/4_pta_24h_40_1__rec_tra_tra_voi__voi_.ctan5.txt
- text/4/4_pta_24h_40_1__rec_tra_tra_voi__voi_.log
- text/4/4_pta_24h_40_1__rec_tra_tra_voi__voi_2.log
- text/4/4_pta_24h_40_1__rec_tra_tra_voi__voi_3.log
- text/4/4_pta_24h_40_1__rec_tra_tra_voi__voi_4.log
- text/4/4_pta_24h_40_1__rec_tra_tra_voi__voi_5.log
- text/5/
- text/5/5_pta_24h_40__rec_tra_tra_voi_.ctan.txt
- text/5/5_pta_24h_40__rec_tra_tra_voi_.log
- text/5/5_pta_24h_40__rec_tra_tra_voi__voi_.ctan.txt
- text/5/5_pta_24h_40__rec_tra_tra_voi__voi_.ctan2.txt
- text/5/5_pta_24h_40__rec_tra_tra_voi__voi_.ctan3.txt
- text/5/5_pta_24h_40__rec_tra_tra_voi__voi_.ctan4.txt
- text/5/5_pta_24h_40__rec_tra_tra_voi__voi_.ctan5.txt
- text/5/5_pta_24h_40__rec_tra_tra_voi__voi_.ctan_.txt
- text/5/5_pta_24h_40__rec_tra_tra_voi__voi_.log
- text/5/5_pta_24h_40__rec_tra_tra_voi__voi_2.log
- text/5/5_pta_24h_40__rec_tra_tra_voi__voi_3.log
- text/5/5_pta_24h_40__rec_tra_tra_voi__voi_4.log
- text/5/5_pta_24h_40__rec_tra_tra_voi__voi_5.log
- text/5/5_pta_24h_40__rec_tra_tra_voi__voi__.log
- text/5/5_pta_48h_40__rec_tra_tra_tra_voi_.ctan.txt
- text/5/5_pta_48h_40__rec_tra_tra_tra_voi_.ctan___.txt
- text/5/5_pta_48h_40__rec_tra_tra_tra_voi_.log
- text/5/5_pta_48h_40__rec_tra_tra_tra_voi___.log
- text/6/
- text/6/6_pta_24h_40__rec_tra_tra_tra_voi_.ctan.txt
- text/6/6_pta_24h_40__rec_tra_tra_tra_voi_.ctan___.txt
- text/6/6_pta_24h_40__rec_tra_tra_tra_voi_.log
- text/6/6_pta_24h_40__rec_tra_tra_tra_voi___.log
- text/6/6_pta_24h_40__rec_tra_tra_voi_.ctan.txt
- text/6/6_pta_24h_40__rec_tra_tra_voi_.log
- text/6/6_pta_24h_40__rec_tra_tra_voi__voi_.ctan.txt
- text/6/6_pta_24h_40__rec_tra_tra_voi__voi_.ctan2.txt
- text/6/6_pta_24h_40__rec_tra_tra_voi__voi_.ctan3.txt
- text/6/6_pta_24h_40__rec_tra_tra_voi__voi_.ctan4.txt
- text/6/6_pta_24h_40__rec_tra_tra_voi__voi_.ctan5.txt
- text/6/6_pta_24h_40__rec_tra_tra_voi__voi_.ctan_.txt
- text/6/6_pta_24h_40__rec_tra_tra_voi__voi_.ctan__.txt
- text/6/6_pta_24h_40__rec_tra_tra_voi__voi_.log
- text/6/6_pta_24h_40__rec_tra_tra_voi__voi_2.log
- text/6/6_pta_24h_40__rec_tra_tra_voi__voi_3.log
- text/6/6_pta_24h_40__rec_tra_tra_voi__voi_4.log
- text/6/6_pta_24h_40__rec_tra_tra_voi__voi_5.log
- text/6/6_pta_24h_40__rec_tra_tra_voi__voi__.log
- text/6/6_pta_24h_40__rec_tra_tra_voi__voi__voi_.ctan.txt
- text/6/6_pta_24h_40__rec_tra_tra_voi__voi__voi_.log
- text/6/6_pta_24h_40__rec_tra_tra_voi__voi___.log
- text/7/
- text/7/7_pta1_24h_40_1__rec_tra_tra_voi_.ctan.txt
- text/7/7_pta1_24h_40_1__rec_tra_tra_voi_.ctan__2_.txt
- text/7/7_pta1_24h_40_1__rec_tra_tra_voi_.ctan___.txt
- text/7/7_pta1_24h_40_1__rec_tra_tra_voi_.log
- text/7/7_pta1_24h_40_1__rec_tra_tra_voi__voi_.ctan.txt
- text/7/7_pta1_24h_40_1__rec_tra_tra_voi__voi_.ctan2.txt
- text/7/7_pta1_24h_40_1__rec_tra_tra_voi__voi_.ctan3.txt
- text/7/7_pta1_24h_40_1__rec_tra_tra_voi__voi_.ctan4.txt
- text/7/7_pta1_24h_40_1__rec_tra_tra_voi__voi_.ctan5.txt
- text/7/7_pta1_24h_40_1__rec_tra_tra_voi__voi_.ctan_.txt
- text/7/7_pta1_24h_40_1__rec_tra_tra_voi__voi_.ctan__.txt
- text/7/7_pta1_24h_40_1__rec_tra_tra_voi__voi_.log
- text/7/7_pta1_24h_40_1__rec_tra_tra_voi__voi_2.log
- text/7/7_pta1_24h_40_1__rec_tra_tra_voi__voi_3.log
- text/7/7_pta1_24h_40_1__rec_tra_tra_voi__voi_4.log
- text/7/7_pta1_24h_40_1__rec_tra_tra_voi__voi_5.log
- text/7/7_pta1_24h_40_1__rec_tra_tra_voi__voi__.log
- text/7/7_pta1_24h_40_1__rec_tra_tra_voi__voi___.log
- text/7/7_pta1_24h_40_1__rec_tra_tra_voi___.log
- text/7/7_pta1_24h_40_1__rec_tra_tra_voi____.log
- text/8/
- text/8/8_pta_24h_40__rec_tra_tra_voi_.ctan.txt
- text/8/8_pta_24h_40__rec_tra_tra_voi_.ctan22.txt
- text/8/8_pta_24h_40__rec_tra_tra_voi_.log
- text/8/8_pta_24h_40__rec_tra_tra_voi_22.log
- text/8/8_pta_24h_40__rec_tra_voi_.ctan.txt
- text/8/8_pta_24h_40__rec_tra_voi_.log
- text/8/8_pta_24h_40__rec_tra_voi__voi_.ctan.txt
- text/8/8_pta_24h_40__rec_tra_voi__voi_.ctan2.txt
- text/8/8_pta_24h_40__rec_tra_voi__voi_.ctan3.txt
- text/8/8_pta_24h_40__rec_tra_voi__voi_.ctan4.txt
- text/8/8_pta_24h_40__rec_tra_voi__voi_.ctan5.txt
- text/8/8_pta_24h_40__rec_tra_voi__voi_.ctan_.txt
- text/8/8_pta_24h_40__rec_tra_voi__voi_.ctan__.txt
- text/8/8_pta_24h_40__rec_tra_voi__voi_.log
- text/8/8_pta_24h_40__rec_tra_voi__voi_2.log
- text/8/8_pta_24h_40__rec_tra_voi__voi_3.log
- text/8/8_pta_24h_40__rec_tra_voi__voi_4.log
- text/8/8_pta_24h_40__rec_tra_voi__voi_5.log
- text/8/8_pta_24h_40__rec_tra_voi__voi__.log
- text/8/8_pta_24h_40__rec_tra_voi__voi___.log
- text/9/
- text/9/9_pta_96h_40__rec_tra_tra_tra_voi_.ctan.txt
- text/9/9_pta_96h_40__rec_tra_tra_tra_voi_.ctan2.txt
- text/9/9_pta_96h_40__rec_tra_tra_tra_voi_.ctan3.txt
- text/9/9_pta_96h_40__rec_tra_tra_tra_voi_.ctan4.txt
- text/9/9_pta_96h_40__rec_tra_tra_tra_voi_.log
- text/9/9_pta_96h_40__rec_tra_tra_tra_voi_2.log
- text/9/9_pta_96h_40__rec_tra_tra_tra_voi_3.log
- text/9/9_pta_96h_40__rec_tra_tra_tra_voi_4.log
- text/9/9_pta_96h_40__rec_tra_tra_tra_voi__voi_.ctan.txt
- text/9/9_pta_96h_40__rec_tra_tra_tra_voi__voi_.ctan5.txt
- text/9/9_pta_96h_40__rec_tra_tra_tra_voi__voi_.log
- text/9/9_pta_96h_40__rec_tra_tra_tra_voi__voi_5.log
- text/9/9_pta_96h_40__rec_tra_tra_voi_.ctan.txt
- text/9/9_pta_96h_40__rec_tra_tra_voi_.log
- text/9/9_pta_96h_40__rec_tra_tra_voi__tra_voi_.ctan.txt
- text/9/9_pta_96h_40__rec_tra_tra_voi__tra_voi_.log
