# Supplementary material for: Expanding understanding of chick embryo’s nervous system development at HH22-HH41 embryonic stages using X-ray microcomputed tomography
Source: PLoS One. 2024 Nov 15;19(11):e0310426. doi: 10.1371/journal.pone.0310426 (PMC11567531; doi:10.1371/journal.pone.0310426)
Supplement: S1 Raw data — (ZIP) [file pone.0310426.s020.zip › text/10/10_pta_96h_40__rec_tra_tra_tra_voi_.ctan___.txt]

<<<<< Begin of workflow >>>>>

CT Analyser, Version: 1.18.4.0
Dataset name, C:\Results\RNF\OD\10\cranium\VOI\10_pta_96h_40__rec_tra_tra_tra_voi_3713.bmp
File postfix length, 4
File type, BMP
Roi filename, C:\Results\RNF\OD\10\cranium\VOI\10_pta_96h_40__rec_tra_tra_tra_voi_.roi
Image size (W/H), 1732, 1326
Total number of images, 1080
Total Z-position range, 3382, 4461
Number of images inside VOI, 1080
Z-position range of VOI, 3382, 4461
Z spacing, 1
Pixel size (um), 8.868708

-----------------------------------------------------------------
[ 07/10/24 15:43:13 ]	Thresholding
Mode, Global
Lower grey threshold, 30
Upper grey threshold, 255
[ 07/10/24 15:43:17 ]	Thresholding done

-----------------------------------------------------------------
[ 07/10/24 15:43:41 ]	Despeckle
Type: Remove pores (2D space)
Detected by: by image borders
Apply to: Image
[ 07/10/24 15:43:55 ]	Despeckle done

-----------------------------------------------------------------
[ 07/10/24 15:44:30 ]	Despeckle
Type: Remove white speckles (2D space)
Area: less than 50 pixels
Apply to: Image
24580 speckles removed
[ 07/10/24 15:44:43 ]	Despeckle done

-----------------------------------------------------------------
[ 07/10/24 15:45:03 ]	Morphological operations
Type: Closing (2D space)
Kernel: Round
Radius:   5
Apply to: Image
[ 07/10/24 15:45:31 ]	Morphological operations done

-----------------------------------------------------------------
[ 07/10/24 15:46:12 ]	Despeckle
Type: Remove pores (2D space)
Detected by: by image borders
Apply to: Image
[ 07/10/24 15:46:25 ]	Despeckle done

-----------------------------------------------------------------
Mode : Shrink-wrap (3D space)
[ 07/10/24 15:50:31 ]	ROI shrink-wrap

-----------------------------------------------------------------
[ 07/10/24 15:51:08 ]	Save bitmaps (only ROI)

Destination folder: C:\Results\RNF\OD\10\cranium\VOI\Bone binary in ROI
File format: bmp
Number of saved files: 1080

<<<<< Begin of workflow >>>>>

CT Analyser, Version: 1.18.4.0
Dataset name, C:\Results\RNF\OD\10\cranium\VOI\10_pta_96h_40__rec_tra_tra_tra_voi_3713.bmp
File postfix length, 4
File type, BMP
Image size (W/H), 1732, 1326
Total number of images, 1080
Total Z-position range, 3382, 4461
Number of images inside VOI, 1080
Z-position range of VOI, 3382, 4461
Z spacing, 1
Pixel size (um), 8.868708

-----------------------------------------------------------------
[ 07/10/24 15:55:29 ]	Thresholding
Mode, Global
Lower grey threshold, 10
Upper grey threshold, 255
[ 07/10/24 15:55:34 ]	Thresholding done

-----------------------------------------------------------------
[ 07/10/24 15:56:14 ]	3D analysis

Date and time,10.07.2024 15:56
Operator identity,Skyscan 1176
Computer name,SCAN1176_078
Computation time,00:00:28
Dataset,10_pta_96h_40__rec_tra_tra_tra_voi_
Location,C:\Results\RNF\OD\10\cranium\VOI\

MORPHOMETRY RESULTS
----------------------------
Description,Abbreviation,Value,Unit

Number of layers,,1080
Lower vertical position,,2.9994E+001,mm
Upper vertical position,,3.9563E+001,mm
Pixel size,,8.8687E+000,um
Lower grey threshold,,10
Upper grey threshold,,255

Total VOI volume,TV,6.0271E+002,mm^3
Object volume,Obj.V,5.9251E+002,mm^3
Percent object volume,Obj.V/TV,9.8308E+001,%
Total VOI surface,TS,5.4755E+002,mm^2
Object surface,Obj.S,2.2603E+003,mm^2
Intersection surface,i.S,5.4580E+002,mm^2
Object surface / volume ratio,Obj.S/Obj.V,3.8147E+000,1/mm
Object surface density,Obj.S/TV,3.7502E+000,1/mm
Centroid (x),Crd.X,9.1642E+000,mm
Centroid (y),Crd.Y,5.7742E+000,mm
Centroid (z),Crd.Z,3.5007E+001,mm
