# Supplementary material for: Expanding understanding of chick embryo’s nervous system development at HH22-HH41 embryonic stages using X-ray microcomputed tomography
Source: PLoS One. 2024 Nov 15;19(11):e0310426. doi: 10.1371/journal.pone.0310426 (PMC11567531; doi:10.1371/journal.pone.0310426)
Supplement: S1 Raw data — (ZIP) [file pone.0310426.s020.zip › text/10/10_pta_96h_40__rec_tra_tra_voi_.ctan.txt]

<<<<< Begin of workflow >>>>>

CT Analyser, Version: 1.18.4.0
Dataset name, D:\RNF\Contrast\10\10_PTA_96h_40\10_PTA_96h_40_Rec\10_PTA_96h_40__rec_Tra\10_PTA_96h_40__rec_Tra_Tra\VOI\10_pta_96h_40__rec_tra_tra_voi_1120.bmp
File postfix length, 4
File type, BMP
Roi filename, D:\RNF\Contrast\10\10_PTA_96h_40\10_PTA_96h_40_Rec\10_PTA_96h_40__rec_Tra\10_PTA_96h_40__rec_Tra_Tra\VOI\10_pta_96h_40__rec_tra_tra_voi_.roi
Image size (W/H), 980, 958
Total number of images, 2034
Total Z-position range, 252, 2285
Number of images inside VOI, 2034
Z-position range of VOI, 252, 2285
Z spacing, 1
Pixel size (um), 17.737415

-----------------------------------------------------------------
[ 08/02/23 16:59:37 ]	Thresholding
Mode, Global
Lower grey threshold, 23
Upper grey threshold, 255
[ 08/02/23 16:59:41 ]	Thresholding done

-----------------------------------------------------------------
[ 08/02/23 17:01:04 ]	Despeckle
Type: Remove pores (2D space)
Detected by: by image borders
Apply to: Image
[ 08/02/23 17:01:16 ]	Despeckle done

-----------------------------------------------------------------
[ 08/02/23 17:01:43 ]	Despeckle
Type: Remove white speckles (2D space)
Area: less than 5 pixels
Apply to: Image
201581 speckles removed
[ 08/02/23 17:01:51 ]	Despeckle done

-----------------------------------------------------------------
[ 08/02/23 17:03:04 ]	Morphological operations
Type: Closing (2D space)
Kernel: Round
Radius:   5
Apply to: Image
[ 08/02/23 17:03:27 ]	Morphological operations done

-----------------------------------------------------------------
[ 08/02/23 17:03:50 ]	Despeckle
Type: Remove pores (2D space)
Detected by: by image borders
Apply to: Image
[ 08/02/23 17:04:02 ]	Despeckle done

-----------------------------------------------------------------
[ 08/02/23 17:04:29 ]	Morphological operations
Type: Closing (2D space)
Kernel: Round
Radius:  10
Apply to: Image
[ 08/02/23 17:05:01 ]	Morphological operations done

-----------------------------------------------------------------
Mode : Shrink-wrap (2D space)
[ 08/02/23 17:07:04 ]	ROI shrink-wrap

-----------------------------------------------------------------
[ 08/02/23 17:08:31 ]	Save bitmaps (only ROI)

Destination folder: D:\RNF\Contrast\10\10_PTA_96h_40\10_PTA_96h_40_Rec\10_PTA_96h_40__rec_Tra\10_PTA_96h_40__rec_Tra_Tra\VOI\Bone binary in ROI
File format: bmp
Number of saved files: 2034

<<<<< Begin of workflow >>>>>

CT Analyser, Version: 1.18.4.0
Dataset name, D:\RNF\Contrast\10\10_PTA_96h_40\10_PTA_96h_40_Rec\10_PTA_96h_40__rec_Tra\10_PTA_96h_40__rec_Tra_Tra\VOI\10_pta_96h_40__rec_tra_tra_voi_1120.bmp
File postfix length, 4
File type, BMP
Image size (W/H), 980, 958
Total number of images, 2034
Total Z-position range, 252, 2285
Number of images inside VOI, 2034
Z-position range of VOI, 252, 2285
Z spacing, 1
Pixel size (um), 17.737415

-----------------------------------------------------------------
[ 08/02/23 17:10:23 ]	Thresholding
Mode, Global
Lower grey threshold, 23
Upper grey threshold, 255
[ 08/02/23 17:10:27 ]	Thresholding done

-----------------------------------------------------------------
[ 08/02/23 17:11:05 ]	Despeckle
Type: Remove pores (2D space)
Detected by: by image borders
Apply to: Image
[ 08/02/23 17:11:17 ]	Despeckle done

-----------------------------------------------------------------
[ 08/02/23 17:12:51 ]	3D analysis

Date and time,02.08.2023 17:12
Operator identity,Skyscan 1176
Computer name,SCAN1176_078
Computation time,00:00:22
Dataset,10_pta_96h_40__rec_tra_tra_voi_
Location,D:\RNF\Contrast\10\10_PTA_96h_40\10_PTA_96h_40_Rec\10_PTA_96h_40__rec_Tra\10_PTA_96h_40__rec_Tra_Tra\VOI\

MORPHOMETRY RESULTS
----------------------------
Description,Abbreviation,Value,Unit

Number of layers,,2034
Lower vertical position,,4.4698E+000,mm
Upper vertical position,,4.0530E+001,mm
Pixel size,,1.7737E+001,um
Lower grey threshold,,23
Upper grey threshold,,255

Total VOI volume,TV,1.2937E+003,mm^3
Object volume,Obj.V,1.2690E+003,mm^3
Percent object volume,Obj.V/TV,9.8093E+001,%
Total VOI surface,TS,1.4537E+003,mm^2
Object surface,Obj.S,2.0449E+003,mm^2
Intersection surface,i.S,5.4882E+002,mm^2
Object surface / volume ratio,Obj.S/Obj.V,1.6115E+000,1/mm
Object surface density,Obj.S/TV,1.5807E+000,1/mm
Centroid (x),Crd.X,7.8522E+000,mm
Centroid (y),Crd.Y,8.2420E+000,mm
Centroid (z),Crd.Z,2.6347E+001,mm


<<<<< Begin of workflow >>>>>

CT Analyser, Version: 1.18.4.0
Dataset name, D:\RNF\Contrast\10\10_PTA_96h_40\10_PTA_96h_40_Rec\10_PTA_96h_40__rec_Tra\10_PTA_96h_40__rec_Tra_Tra\VOI\10_pta_96h_40__rec_tra_tra_voi_1492.bmp
File postfix length, 4
File type, BMP
Image size (W/H), 980, 958
Total number of images, 2034
Total Z-position range, 252, 2285
Number of images inside VOI, 1920
Z-position range of VOI, 253, 2172
Z spacing, 1
Pixel size (um), 17.737415

-----------------------------------------------------------------
[ 07/24/24 11:10:52 ]	Morphological operations
Type: Erosion (2D space)
Kernel: Round
Radius:   2
Apply to: Region of Interest
[ 07/24/24 11:11:05 ]	Morphological operations done

-----------------------------------------------------------------
[ 07/24/24 11:12:03 ]	Morphological operations
Type: Erosion (2D space)
Kernel: Round
Radius:   2
Apply to: Region of Interest
[ 07/24/24 11:12:16 ]	Morphological operations done

-----------------------------------------------------------------
[ 07/24/24 11:12:37 ]	Morphological operations
Type: Erosion (2D space)
Kernel: Round
Radius:   4
Apply to: Region of Interest
[ 07/24/24 11:12:51 ]	Morphological operations done

-----------------------------------------------------------------
[ 07/24/24 11:14:07 ]	Save bitmaps (only ROI)

Destination folder: D:\RNF\Contrast\10\10_PTA_96h_40\10_PTA_96h_40_Rec\10_PTA_96h_40__rec_Tra\10_PTA_96h_40__rec_Tra_Tra\VOI\Bone binary in ROI(1)
File format: bmp
Number of saved files: 1920

<<<<< Begin of workflow >>>>>

CT Analyser, Version: 1.18.4.0
Dataset name, D:\RNF\Contrast\10\10_PTA_96h_40\10_PTA_96h_40_Rec\10_PTA_96h_40__rec_Tra\10_PTA_96h_40__rec_Tra_Tra\VOI\10_pta_96h_40__rec_tra_tra_voi_1492.bmp
File postfix length, 4
File type, BMP
Image size (W/H), 980, 958
Total number of images, 2034
Total Z-position range, 252, 2285
Number of images inside VOI, 1920
Z-position range of VOI, 253, 2172
Z spacing, 1
Pixel size (um), 17.737415

-----------------------------------------------------------------
[ 07/24/24 11:17:31 ]	Thresholding
Mode, Global
Lower grey threshold, 60
Upper grey threshold, 255
[ 07/24/24 11:17:34 ]	Thresholding done

-----------------------------------------------------------------
[ 07/24/24 11:17:49 ]	3D analysis

Date and time,24.07.2024 11:17
Operator identity,Skyscan 1176
Computer name,SCAN1176_078
Computation time,00:00:20
Dataset,10_pta_96h_40__rec_tra_tra_voi_
Location,D:\RNF\Contrast\10\10_PTA_96h_40\10_PTA_96h_40_Rec\10_PTA_96h_40__rec_Tra\10_PTA_96h_40__rec_Tra_Tra\VOI\

MORPHOMETRY RESULTS
----------------------------
Description,Abbreviation,Value,Unit

Number of layers,,1920
Lower vertical position,,4.4876E+000,mm
Upper vertical position,,3.8526E+001,mm
Pixel size,,1.7737E+001,um
Lower grey threshold,,60
Upper grey threshold,,255

Total VOI volume,TV,1.1578E+003,mm^3
Object volume,Obj.V,4.5326E+002,mm^3
Percent object volume,Obj.V/TV,3.9149E+001,%
Total VOI surface,TS,1.3406E+003,mm^2
Object surface,Obj.S,7.9807E+003,mm^2
Intersection surface,i.S,4.4247E+002,mm^2
Object surface / volume ratio,Obj.S/Obj.V,1.7607E+001,1/mm
Object surface density,Obj.S/TV,6.8931E+000,1/mm
Centroid (x),Crd.X,7.2726E+000,mm
Centroid (y),Crd.Y,7.6114E+000,mm
Centroid (z),Crd.Z,2.4176E+001,mm
