# Supplementary material for: Expanding understanding of chick embryo’s nervous system development at HH22-HH41 embryonic stages using X-ray microcomputed tomography
Source: PLoS One. 2024 Nov 15;19(11):e0310426. doi: 10.1371/journal.pone.0310426 (PMC11567531; doi:10.1371/journal.pone.0310426)
Supplement: S1 Raw data — (ZIP) [file pone.0310426.s020.zip › text/10/10_pta_96h_40__rec_tra_tra_voi__tra_voi_.ctan.txt]

<<<<< Begin of workflow >>>>>

CT Analyser, Version: 1.18.4.0
Dataset name, C:\Results\RNF\Contrast\NS\SM\10\VOI(1)\10_pta_96h_40__rec_tra_tra_voi__tra_voi_0744.bmp
File postfix length, 4
File type, BMP
Roi filename, C:\Results\RNF\Contrast\NS\SM\10\VOI(1)\10_pta_96h_40__rec_tra_tra_voi__tra_voi_.roi
Image size (W/H), 138, 163
Total number of images, 47
Total Z-position range, 734, 780
Number of images inside VOI, 47
Z-position range of VOI, 734, 780
Z spacing, 1
Pixel size (um), 17.737415

-----------------------------------------------------------------
[ 01/30/24 14:24:12 ]	Thresholding
Mode, Global
Lower grey threshold, 30
Upper grey threshold, 255
[ 01/30/24 14:24:12 ]	Thresholding done

-----------------------------------------------------------------
[ 01/30/24 14:24:17 ]	Despeckle
Type: Remove pores (2D space)
Detected by: by image borders
Apply to: Image
[ 01/30/24 14:24:17 ]	Despeckle done

-----------------------------------------------------------------
Mode : Shrink-wrap (3D space)
[ 01/30/24 14:24:23 ]	ROI shrink-wrap

-----------------------------------------------------------------
[ 01/30/24 14:24:30 ]	3D analysis

Date and time,30.01.2024 14:24
Operator identity,Skyscan 1176
Computer name,SCAN1176_078
Computation time,00:00:00
Dataset,10_pta_96h_40__rec_tra_tra_voi__tra_voi_
Location,C:\Results\RNF\Contrast\NS\SM\10\VOI(1)\

MORPHOMETRY RESULTS
----------------------------
Description,Abbreviation,Value,Unit

Number of layers,,47
Lower vertical position,,1.3019E+001,mm
Upper vertical position,,1.3835E+001,mm
Pixel size,,1.7737E+001,um
Lower grey threshold,,30
Upper grey threshold,,255

Total VOI volume,TV,2.1236E+000,mm^3
Object volume,Obj.V,2.1236E+000,mm^3
Percent object volume,Obj.V/TV,1.0000E+002,%
Total VOI surface,TS,1.5281E+001,mm^2
Object surface,Obj.S,1.5281E+001,mm^2
Intersection surface,i.S,1.5281E+001,mm^2
Object surface / volume ratio,Obj.S/Obj.V,7.1956E+000,1/mm
Object surface density,Obj.S/TV,7.1956E+000,1/mm
Centroid (x),Crd.X,1.0695E+000,mm
Centroid (y),Crd.Y,1.4859E+000,mm
Centroid (z),Crd.Z,1.3408E+001,mm
