# Supplementary material for: Expanding understanding of chick embryo’s nervous system development at HH22-HH41 embryonic stages using X-ray microcomputed tomography
Source: PLoS One. 2024 Nov 15;19(11):e0310426. doi: 10.1371/journal.pone.0310426 (PMC11567531; doi:10.1371/journal.pone.0310426)
Supplement: S1 Raw data — (ZIP) [file pone.0310426.s020.zip › text/10/10_pta_96h_40__rec_tra_tra_voi__tra_voi_.ctan5.txt]

<<<<< Begin of workflow >>>>>

CT Analyser, Version: 1.18.4.0
Dataset name, C:\Results\RNF\Contrast\NS\SM\10\VOI\10_pta_96h_40__rec_tra_tra_voi__tra_voi_1090.bmp
File postfix length, 4
File type, BMP
Roi filename, C:\Results\RNF\Contrast\NS\SM\10\VOI\10_pta_96h_40__rec_tra_tra_voi__tra_voi_.roi
Image size (W/H), 512, 360
Total number of images, 1312
Total Z-position range, 678, 1989
Number of images inside VOI, 1312
Z-position range of VOI, 678, 1989
Z spacing, 1
Pixel size (um), 17.737415

-----------------------------------------------------------------
[ 01/30/24 14:00:27 ]	Thresholding
Mode, Global
Lower grey threshold, 30
Upper grey threshold, 255
[ 01/30/24 14:00:27 ]	Thresholding done

-----------------------------------------------------------------
[ 01/30/24 14:00:35 ]	Despeckle
Type: Remove pores (2D space)
Detected by: by image borders
Apply to: Image
[ 01/30/24 14:00:37 ]	Despeckle done

-----------------------------------------------------------------
[ 01/30/24 14:00:47 ]	Morphological operations
Type: Closing (2D space)
Kernel: Round
Radius:   5
Apply to: Image
[ 01/30/24 14:00:51 ]	Morphological operations done

-----------------------------------------------------------------
[ 01/30/24 14:01:45 ]	Despeckle
Type: Remove pores (2D space)
Detected by: by image borders
Apply to: Image
[ 01/30/24 14:01:47 ]	Despeckle done

-----------------------------------------------------------------
[ 01/30/24 14:21:15 ]	3D analysis

Date and time,30.01.2024 14:21
Operator identity,Skyscan 1176
Computer name,SCAN1176_078
Computation time,00:00:03
Dataset,10_pta_96h_40__rec_tra_tra_voi__tra_voi_
Location,C:\Results\RNF\Contrast\NS\SM\10\VOI\

MORPHOMETRY RESULTS
----------------------------
Description,Abbreviation,Value,Unit

Number of layers,,1312
Lower vertical position,,1.2026E+001,mm
Upper vertical position,,3.5280E+001,mm
Pixel size,,1.7737E+001,um
Lower grey threshold,,30
Upper grey threshold,,255

Total VOI volume,TV,1.7612E+002,mm^3
Object volume,Obj.V,1.3771E+002,mm^3
Percent object volume,Obj.V/TV,7.8189E+001,%
Total VOI surface,TS,3.3748E+002,mm^2
Object surface,Obj.S,3.2967E+002,mm^2
Intersection surface,i.S,1.3017E+002,mm^2
Object surface / volume ratio,Obj.S/Obj.V,2.3940E+000,1/mm
Object surface density,Obj.S/TV,1.8718E+000,1/mm
Centroid (x),Crd.X,3.4821E+000,mm
Centroid (y),Crd.Y,3.6189E+000,mm
Centroid (z),Crd.Z,2.3695E+001,mm


-----------------------------------------------------------------
Mode : Shrink-wrap (3D space)
[ 01/30/24 14:21:49 ]	ROI shrink-wrap

-----------------------------------------------------------------
[ 01/30/24 14:22:01 ]	3D analysis

Date and time,30.01.2024 14:22
Operator identity,Skyscan 1176
Computer name,SCAN1176_078
Computation time,00:00:03
Dataset,10_pta_96h_40__rec_tra_tra_voi__tra_voi_
Location,C:\Results\RNF\Contrast\NS\SM\10\VOI\

MORPHOMETRY RESULTS
----------------------------
Description,Abbreviation,Value,Unit

Number of layers,,1312
Lower vertical position,,1.2026E+001,mm
Upper vertical position,,3.5280E+001,mm
Pixel size,,1.7737E+001,um
Lower grey threshold,,30
Upper grey threshold,,255

Total VOI volume,TV,1.3771E+002,mm^3
Object volume,Obj.V,1.3771E+002,mm^3
Percent object volume,Obj.V/TV,1.0000E+002,%
Total VOI surface,TS,3.2967E+002,mm^2
Object surface,Obj.S,3.2967E+002,mm^2
Intersection surface,i.S,3.2967E+002,mm^2
Object surface / volume ratio,Obj.S/Obj.V,2.3940E+000,1/mm
Object surface density,Obj.S/TV,2.3940E+000,1/mm
Centroid (x),Crd.X,3.4821E+000,mm
Centroid (y),Crd.Y,3.6189E+000,mm
Centroid (z),Crd.Z,2.3695E+001,mm
