# Supplementary material for: Expanding understanding of chick embryo’s nervous system development at HH22-HH41 embryonic stages using X-ray microcomputed tomography
Source: PLoS One. 2024 Nov 15;19(11):e0310426. doi: 10.1371/journal.pone.0310426 (PMC11567531; doi:10.1371/journal.pone.0310426)
Supplement: S1 Raw data — (ZIP) [file pone.0310426.s020.zip › text/10/Emb 10.log]

[System]
Scanner=NEOSCAN__80
Instrument S/N=80C2213
Software Version=3.0.2
[Acquisition]
Data Directory=D:\Results\Rgepakovsky\Embrion 10 days
Filename Prefix=Emb 10
Number Of Files=1059
Number Of Rows=2400
Number Of Columns=2144
Filename Index Length=8
Optical Axis (line)=1225
Object to Source (mm)=58.957500
Source Voltage (kV)=84
Source Current (uA)=49
Camera Exposure (ms)=578
Filter=Cu 0.1mm
Image Pixel Size (um)=12.000114
Rotation Step (deg)=0.200
Averaging (Nframes)=5
Vertical Position (mm)=14.990
Use 360 Rotation=NO
Rotation Direction=CC
Scanning Trajectory=ROUND
Reference Intensity=5800
Camera Movement Amplitude=16
Study Date and Time=18 Oct 2023  12h:12m:52s
Scan Duration=66 min 0 sec
[Reconstruction]
Reconstruction Program=NeoScan
Reconstruction Results Folder=D:\Results\Rgepakovsky\Embrion 10 days\Emb 10_Rec
ROI Left=0
ROI Top=0
Image Width=2144
Image Height=2144
Smoothing=0
Ring Artifact Correction=2
Beam Hardening Correction=41
CS Static Rotation (deg)=0
Object Bigger than FOV=OFF
Minimum for CS to Image Conversion=0.0120
Maximum for CS to Image Conversion=1.5810
Draw Scales=OFF
Pixel Size (um)=12.000114
Misalignment Correction (pix)=11.5
Partial Angular Range=NO
Reconstruction Date and Time=18 Oct 2023  12h:25m:10s
Reconstruction Duration=3 min 58 sec
Result File Type=BMP
First Section=267
Last Section=2143
Filename Prefix=Emb 10
