# Supplementary material for: Expanding understanding of chick embryo’s nervous system development at HH22-HH41 embryonic stages using X-ray microcomputed tomography
Source: PLoS One. 2024 Nov 15;19(11):e0310426. doi: 10.1371/journal.pone.0310426 (PMC11567531; doi:10.1371/journal.pone.0310426)
Supplement: S1 Raw data — (ZIP) [file pone.0310426.s020.zip › text/10/emb 100000.ctan.txt]

<<<<< Begin of workflow >>>>>

CT Analyser, Version: 1.20.8.0
Dataset name, D:\Results\Rgepakovsky\Embrion 10 days\Emb 10_Rec\Emb 1000000270.bmp
File postfix length, 4
File type, BMP
Image size (W/H), 2144, 2144
Total number of images, 1877
Total Z-position range, 267, 2143
Number of images inside VOI, 1877
Z-position range of VOI, 267, 2143
Z spacing, 1
Pixel size (um), 12.003793

-----------------------------------------------------------------
[ 10/18/23 12:51:43 ]	Thresholding
Mode, Global
Output to, Image
Lower grey threshold, 15
Upper grey threshold, 255
[ 10/18/23 12:51:48 ]	Thresholding done

-----------------------------------------------------------------
Mode : Shrink-wrap (2D space)
[ 10/18/23 12:55:18 ]	ROI shrink-wrap

-----------------------------------------------------------------
[ 10/18/23 12:57:52 ]	Despeckle
Type: Sweep (3D space)
Remove: all exept the largest object
Apply to: Region of Interest
[ 10/18/23 12:58:22 ]	Despeckle done

-----------------------------------------------------------------
[ 10/18/23 12:59:54 ]	Reload Image
[ 10/18/23 13:00:06 ]	Reload done

-----------------------------------------------------------------
[ 10/18/23 13:00:25 ]	Save bitmaps (image inside ROI)

Destination folder: D:\Results\Rgepakovsky\Embrion 10 days\Emb 10_Rec\Embrion 10 day
File format: jpg
Quality factor: 100
Resize to the ROI bounds: Off
Number of saved files: 1877
