# Supplementary material for: Expanding understanding of chick embryo’s nervous system development at HH22-HH41 embryonic stages using X-ray microcomputed tomography
Source: PLoS One. 2024 Nov 15;19(11):e0310426. doi: 10.1371/journal.pone.0310426 (PMC11567531; doi:10.1371/journal.pone.0310426)
Supplement: S1 Raw data — (ZIP) [file pone.0310426.s020.zip › text/10/Emb 10_rec_Tra.log]

[System]
Scanner=NEOSCAN__80
Instrument S/N=80C2213
Software Version=3.0.2
[Acquisition]
Data Directory=D:\Results\Rgepakovsky\Embrion 10 days
Filename Prefix=Emb 10
Number Of Files=1059
Number Of Rows=2400
Number Of Columns=2144
Filename Index Length=8
Optical Axis (line)=1225
Object to Source (mm)=58.957500
Source Voltage (kV)=84
Source Current (uA)=49
Camera Exposure (ms)=578
Filter=Cu 0.1mm
Image Pixel Size (um)=12.000114
Rotation Step (deg)=0.200
Averaging (Nframes)=5
Vertical Position (mm)=14.990
Use 360 Rotation=NO
Rotation Direction=CC
Scanning Trajectory=ROUND
Reference Intensity=5800
Camera Movement Amplitude=16
Study Date and Time=18 Oct 2023  12h:12m:52s
Scan Duration=66 min 0 sec
[Reconstruction]
Reconstruction Program=NRecon
Program Version=Version: 1.7.4.2
Program Home Directory=C:\SkyScan1176
Reconstruction engine=GPUReconServer
Engine version=Version: 1.7.4
Reconstruction from batch=Yes
Postalignment Applied=1
Postalignment=5.00
Reconstruction servers= SCAN1176_078 
Dataset Origin=NEOSCAN__80
Dataset Prefix=Emb 10
Dataset Directory=H:\Rgepakovsky\Embrion 10 days
Output Directory=C:\Results\RNF\Contrast\10
Time and Date=Nov 01, 2023  16:07:24
First Section=267
Last Section=2143
Reconstruction duration per slice (seconds)=1.042088
Total reconstruction time (1877 slices) in seconds=1956.000000
Section to Section Step=1
Sections Count=1877
Result File Type=BMP
Result File Header Length (bytes)=1134
Result Image Width (pixels)=2144
Result Image Height (pixels)=2144
Pixel Size (um)=11.95858
Reconstruction Angular Range (deg)=211.80
Use 180+=OFF
Angular Step (deg)=0.2000
Smoothing=1
Smoothing kernel=2 (Gaussian)
Ring Artifact Correction=2
Draw Scales=OFF
Object Bigger than FOV=OFF
Reconstruction from ROI=OFF
Filter cutoff relative to Nyquist frequency=100
Filter type=0
Filter type description=Hamming (Alpha=0.54)
Undersampling factor=1
Threshold for defect pixel mask (%)=0
Beam Hardening Correction (%)=41
CS Static Rotation (deg)=0.00
CS Static Rotation Total(deg)=0.00
Minimum for CS to Image Conversion=-0.002000
Maximum for CS to Image Conversion=0.090000
HU Calibration=OFF
BMP LUT=0
Cone-beam Angle Horiz.(deg)=24.534643
Cone-beam Angle Vert.(deg)=27.359640
[File name convention]
Filename Index Length=8
Filename Prefix=Emb 10_rec_Tra
[CS image conversion 1]
Converted by=Dataviewer (Version: 1.5.6)
Conversion time=Nov 02, 2023  16:44:53
Original configuration file=Emb 10_rec.log
Conversion description=...VOI(1716,1337,1858) @ (191,646,0). 
Image scale modified=0
HU calibration modified=0
