# Supplementary material for: Expanding understanding of chick embryo’s nervous system development at HH22-HH41 embryonic stages using X-ray microcomputed tomography
Source: PLoS One. 2024 Nov 15;19(11):e0310426. doi: 10.1371/journal.pone.0310426 (PMC11567531; doi:10.1371/journal.pone.0310426)
Supplement: S1 Raw data — (ZIP) [file pone.0310426.s020.zip › text/10/emb 10_rec_tra0000.ctan.txt]

<<<<< Begin of workflow >>>>>

CT Analyser, Version: 1.18.4.0
Dataset name, E:\2024_RNF\10\10\Emb 10_rec_Tra00000655.bmp
File postfix length, 4
File type, BMP
Image size (W/H), 1716, 1337
Total number of images, 1858
Total Z-position range, 267, 2124
Number of images inside VOI, 1602
Z-position range of VOI, 393, 1994
Z spacing, 1
Pixel size (um), 11.958575

-----------------------------------------------------------------
[ 07/24/24 11:58:16 ]	Thresholding
Mode, Global
Lower grey threshold, 38
Upper grey threshold, 255
[ 07/24/24 11:58:23 ]	Thresholding done

-----------------------------------------------------------------
[ 07/24/24 11:58:55 ]	Despeckle
Type: Remove pores (2D space)
Detected by: by image borders
Apply to: Image
[ 07/24/24 11:59:20 ]	Despeckle done

-----------------------------------------------------------------
Mode : Shrink-wrap (3D space)
[ 07/24/24 12:04:30 ]	ROI shrink-wrap

-----------------------------------------------------------------
[ 07/24/24 12:05:30 ]	3D analysis

Date and time,24.07.2024 12:05
Operator identity,Skyscan 1176
Computer name,SCAN1176_078
Computation time,00:00:41
Dataset,emb 10_rec_tra0000
Location,E:\2024_RNF\10\10\

MORPHOMETRY RESULTS
----------------------------
Description,Abbreviation,Value,Unit

Number of layers,,1602
Lower vertical position,,4.6997E+000,mm
Upper vertical position,,2.3845E+001,mm
Pixel size,,1.1959E+001,um
Lower grey threshold,,38
Upper grey threshold,,255

Total VOI volume,TV,6.5517E+002,mm^3
Object volume,Obj.V,6.5517E+002,mm^3
Percent object volume,Obj.V/TV,1.0000E+002,%
Total VOI surface,TS,1.8718E+003,mm^2
Object surface,Obj.S,1.8718E+003,mm^2
Intersection surface,i.S,1.8718E+003,mm^2
Object surface / volume ratio,Obj.S/Obj.V,2.8569E+000,1/mm
Object surface density,Obj.S/TV,2.8569E+000,1/mm
Centroid (x),Crd.X,8.1515E+000,mm
Centroid (y),Crd.Y,8.1769E+000,mm
Centroid (z),Crd.Z,1.4147E+001,mm
