# Supplementary material for: Expanding understanding of chick embryo’s nervous system development at HH22-HH41 embryonic stages using X-ray microcomputed tomography
Source: PLoS One. 2024 Nov 15;19(11):e0310426. doi: 10.1371/journal.pone.0310426 (PMC11567531; doi:10.1371/journal.pone.0310426)
Supplement: S1 Raw data — (ZIP) [file pone.0310426.s020.zip › text/11/11_pta_96h_40__rec_tra_tra_tra_voi_.ctan.txt]

<<<<< Begin of workflow >>>>>

CT Analyser, Version: 1.18.4.0
Dataset name, C:\Results\RNF\Contrast\NS\CNS\11_cns\11\VOI\11_pta_96h_40__rec_tra_tra_tra_voi_2909.bmp
File postfix length, 4
File type, BMP
Roi filename, C:\Results\RNF\Contrast\NS\CNS\11_cns\11\VOI\11_pta_96h_40__rec_tra_tra_tra_voi_.roi
Image size (W/H), 786, 655
Total number of images, 755
Total Z-position range, 2620, 3374
Number of images inside VOI, 755
Z-position range of VOI, 2620, 3374
Z spacing, 1
Pixel size (um), 8.868708

-----------------------------------------------------------------
[ 01/31/24 16:15:08 ]	Thresholding
Mode, Global
Lower grey threshold, 25
Upper grey threshold, 255
[ 01/31/24 16:15:09 ]	Thresholding done

-----------------------------------------------------------------
[ 01/31/24 16:15:17 ]	Despeckle
Type: Remove pores (2D space)
Detected by: by image borders
Apply to: Image
[ 01/31/24 16:15:20 ]	Despeckle done

-----------------------------------------------------------------

-----------------------------------------------------------------
[ 01/31/24 16:15:42 ]	Despeckle
Type: Remove white speckles (2D space)
Area: less than 5 pixels
Apply to: Image
11724 speckles removed
[ 01/31/24 16:15:44 ]	Despeckle done

-----------------------------------------------------------------
[ 01/31/24 16:16:19 ]	Morphological operations
Type: Closing (2D space)
Kernel: Round
Radius:   5
Apply to: Image
[ 01/31/24 16:16:24 ]	Morphological operations done

-----------------------------------------------------------------
[ 01/31/24 16:16:32 ]	Despeckle
Type: Remove pores (2D space)
Detected by: by image borders
Apply to: Image
[ 01/31/24 16:16:35 ]	Despeckle done

-----------------------------------------------------------------
Mode : Shrink-wrap (3D space)
[ 01/31/24 16:16:57 ]	ROI shrink-wrap

-----------------------------------------------------------------
[ 01/31/24 16:17:05 ]	3D analysis

Date and time,31.01.2024 16:17
Operator identity,Skyscan 1176
Computer name,SCAN1176_078
Computation time,00:00:04
Dataset,11_pta_96h_40__rec_tra_tra_tra_voi_
Location,C:\Results\RNF\Contrast\NS\CNS\11_cns\11\VOI\

MORPHOMETRY RESULTS
----------------------------
Description,Abbreviation,Value,Unit

Number of layers,,755
Lower vertical position,,2.3236E+001,mm
Upper vertical position,,2.9923E+001,mm
Pixel size,,8.8687E+000,um
Lower grey threshold,,25
Upper grey threshold,,255

Total VOI volume,TV,1.1475E+002,mm^3
Object volume,Obj.V,1.1475E+002,mm^3
Percent object volume,Obj.V/TV,1.0000E+002,%
Total VOI surface,TS,1.5762E+002,mm^2
Object surface,Obj.S,1.5762E+002,mm^2
Intersection surface,i.S,1.5762E+002,mm^2
Object surface / volume ratio,Obj.S/Obj.V,1.3736E+000,1/mm
Object surface density,Obj.S/TV,1.3736E+000,1/mm
Centroid (x),Crd.X,3.5282E+000,mm
Centroid (y),Crd.Y,2.6693E+000,mm
Centroid (z),Crd.Z,2.6570E+001,mm


-----------------------------------------------------------------
[ 01/31/24 16:17:12 ]	Save bitmaps (only ROI)

Destination folder: C:\Results\RNF\Contrast\NS\CNS\11_cns\11\VOI\Bone binary in ROI
File format: bmp
Number of saved files: 755
