# Supplementary material for: Expanding understanding of chick embryo’s nervous system development at HH22-HH41 embryonic stages using X-ray microcomputed tomography
Source: PLoS One. 2024 Nov 15;19(11):e0310426. doi: 10.1371/journal.pone.0310426 (PMC11567531; doi:10.1371/journal.pone.0310426)
Supplement: S1 Raw data — (ZIP) [file pone.0310426.s020.zip › text/11/11_pta_96h_40__rec_tra_tra_tra_voi_.ctan_.txt]

<<<<< Begin of workflow >>>>>

CT Analyser, Version: 1.18.4.0
Dataset name, C:\Results\RNF\Contrast\NS\CNS\11_cns\11\VOI(1)\11_pta_96h_40__rec_tra_tra_tra_voi_3128.bmp
File postfix length, 4
File type, BMP
Roi filename, C:\Results\RNF\Contrast\NS\CNS\11_cns\11\VOI(1)\11_pta_96h_40__rec_tra_tra_tra_voi_.roi
Image size (W/H), 1045, 741
Total number of images, 449
Total Z-position range, 3025, 3473
Number of images inside VOI, 449
Z-position range of VOI, 3025, 3473
Z spacing, 1
Pixel size (um), 8.868708

-----------------------------------------------------------------
[ 01/31/24 16:10:59 ]	Thresholding
Mode, Global
Lower grey threshold, 40
Upper grey threshold, 255
[ 01/31/24 16:11:00 ]	Thresholding done

-----------------------------------------------------------------
[ 01/31/24 16:11:12 ]	Despeckle
Type: Remove pores (2D space)
Detected by: by image borders
Apply to: Image
[ 01/31/24 16:11:14 ]	Despeckle done

-----------------------------------------------------------------
[ 01/31/24 16:11:23 ]	Despeckle
Type: Remove white speckles (2D space)
Area: less than 5 pixels
Apply to: Image
94584 speckles removed
[ 01/31/24 16:11:25 ]	Despeckle done

-----------------------------------------------------------------
[ 01/31/24 16:11:34 ]	Morphological operations
Type: Closing (2D space)
Kernel: Round
Radius:   5
Apply to: Image
[ 01/31/24 16:11:40 ]	Morphological operations done

-----------------------------------------------------------------
[ 01/31/24 16:11:50 ]	Despeckle
Type: Remove pores (2D space)
Detected by: by image borders
Apply to: Image
[ 01/31/24 16:11:52 ]	Despeckle done

-----------------------------------------------------------------
Mode : Shrink-wrap (3D space)
[ 01/31/24 16:12:20 ]	ROI shrink-wrap

-----------------------------------------------------------------
[ 01/31/24 16:12:25 ]	Save bitmaps (only ROI)

Destination folder: C:\Results\RNF\Contrast\NS\CNS\11_cns\11\VOI(1)\Bone binary in ROI
File format: bmp
Number of saved files: 449

-----------------------------------------------------------------
[ 01/31/24 16:12:32 ]	3D analysis

Date and time,31.01.2024 16:12
Operator identity,Skyscan 1176
Computer name,SCAN1176_078
Computation time,00:00:03
Dataset,11_pta_96h_40__rec_tra_tra_tra_voi_
Location,C:\Results\RNF\Contrast\NS\CNS\11_cns\11\VOI(1)\

MORPHOMETRY RESULTS
----------------------------
Description,Abbreviation,Value,Unit

Number of layers,,449
Lower vertical position,,2.6828E+001,mm
Upper vertical position,,3.0801E+001,mm
Pixel size,,8.8687E+000,um
Lower grey threshold,,40
Upper grey threshold,,255

Total VOI volume,TV,7.3604E+001,mm^3
Object volume,Obj.V,7.3604E+001,mm^3
Percent object volume,Obj.V/TV,1.0000E+002,%
Total VOI surface,TS,3.5478E+002,mm^2
Object surface,Obj.S,3.5478E+002,mm^2
Intersection surface,i.S,3.5478E+002,mm^2
Object surface / volume ratio,Obj.S/Obj.V,4.8202E+000,1/mm
Object surface density,Obj.S/TV,4.8202E+000,1/mm
Centroid (x),Crd.X,5.0582E+000,mm
Centroid (y),Crd.Y,3.2359E+000,mm
Centroid (z),Crd.Z,2.9059E+001,mm
