# Supplementary material for: Expanding understanding of chick embryo’s nervous system development at HH22-HH41 embryonic stages using X-ray microcomputed tomography
Source: PLoS One. 2024 Nov 15;19(11):e0310426. doi: 10.1371/journal.pone.0310426 (PMC11567531; doi:10.1371/journal.pone.0310426)
Supplement: S1 Raw data — (ZIP) [file pone.0310426.s020.zip › text/11/11_pta_96h_40__rec_tra_tra_voi_.ctan.txt]

<<<<< Begin of workflow >>>>>

CT Analyser, Version: 1.18.4.0
Dataset name, D:\RNF\Contrast\11\11_PTA_96h_40\11_PTA_96h_40_Rec\11_PTA_96h_40__rec_Tra\11_PTA_96h_40__rec_Tra_Tra\VOI\11_pta_96h_40__rec_tra_tra_voi_0861.bmp
File postfix length, 4
File type, BMP
Roi filename, D:\RNF\Contrast\11\11_PTA_96h_40\11_PTA_96h_40_Rec\11_PTA_96h_40__rec_Tra\11_PTA_96h_40__rec_Tra_Tra\VOI\11_pta_96h_40__rec_tra_tra_voi_.roi
Image size (W/H), 904, 685
Total number of images, 1341
Total Z-position range, 428, 1768
Number of images inside VOI, 1341
Z-position range of VOI, 428, 1768
Z spacing, 1
Pixel size (um), 17.737415

-----------------------------------------------------------------
[ 08/02/23 17:40:38 ]	Thresholding
Mode, Global
Lower grey threshold, 23
Upper grey threshold, 255
[ 08/02/23 17:40:40 ]	Thresholding done

-----------------------------------------------------------------
[ 08/02/23 17:41:14 ]	Despeckle
Type: Remove pores (2D space)
Detected by: by image borders
Apply to: Image
[ 08/02/23 17:41:20 ]	Despeckle done

-----------------------------------------------------------------
[ 08/02/23 17:41:33 ]	Despeckle
Type: Remove white speckles (2D space)
Area: less than 5 pixels
Apply to: Image
107293 speckles removed
[ 08/02/23 17:41:37 ]	Despeckle done

-----------------------------------------------------------------
[ 08/02/23 17:42:43 ]	Morphological operations
Type: Closing (2D space)
Kernel: Round
Radius:   2
Apply to: Image
[ 08/02/23 17:42:53 ]	Morphological operations done

-----------------------------------------------------------------
[ 08/02/23 17:43:05 ]	Despeckle
Type: Remove pores (2D space)
Detected by: by image borders
Apply to: Image
[ 08/02/23 17:43:11 ]	Despeckle done

-----------------------------------------------------------------
[ 08/02/23 17:43:25 ]	Save bitmaps (only ROI)

Destination folder: D:\RNF\Contrast\11\11_PTA_96h_40\11_PTA_96h_40_Rec\11_PTA_96h_40__rec_Tra\11_PTA_96h_40__rec_Tra_Tra\VOI\Bone binary in ROI
File format: bmp
Number of saved files: 1341

<<<<< Begin of workflow >>>>>

CT Analyser, Version: 1.18.4.0
Dataset name, D:\RNF\Contrast\11\11_PTA_96h_40\11_PTA_96h_40_Rec\11_PTA_96h_40__rec_Tra\11_PTA_96h_40__rec_Tra_Tra\VOI\11_pta_96h_40__rec_tra_tra_voi_0861.bmp
File postfix length, 4
File type, BMP
Image size (W/H), 904, 685
Total number of images, 1341
Total Z-position range, 428, 1768
Number of images inside VOI, 1341
Z-position range of VOI, 428, 1768
Z spacing, 1
Pixel size (um), 17.737415

-----------------------------------------------------------------
[ 08/02/23 17:44:33 ]	Thresholding
Mode, Global
Lower grey threshold, 23
Upper grey threshold, 255
[ 08/02/23 17:44:34 ]	Thresholding done

-----------------------------------------------------------------
[ 08/02/23 17:45:05 ]	Despeckle
Type: Remove pores (2D space)
Detected by: by image borders
Apply to: Image
[ 08/02/23 17:45:10 ]	Despeckle done

-----------------------------------------------------------------
[ 08/02/23 17:45:31 ]	Despeckle
Type: Remove white speckles (2D space)
Area: less than 5 pixels
Apply to: Image
107293 speckles removed
[ 08/02/23 17:45:36 ]	Despeckle done

-----------------------------------------------------------------
[ 08/02/23 17:45:45 ]	Morphological operations
Type: Closing (2D space)
Kernel: Round
Radius:   2
Apply to: Image
[ 08/02/23 17:45:54 ]	Morphological operations done

-----------------------------------------------------------------
[ 08/02/23 17:46:06 ]	Despeckle
Type: Remove pores (2D space)
Detected by: by image borders
Apply to: Image
[ 08/02/23 17:46:11 ]	Despeckle done

-----------------------------------------------------------------
Mode : Shrink-wrap (2D space)
[ 08/02/23 17:46:26 ]	ROI shrink-wrap

-----------------------------------------------------------------
[ 08/02/23 17:46:39 ]	Save bitmaps (only ROI)

Destination folder: D:\RNF\Contrast\11\11_PTA_96h_40\11_PTA_96h_40_Rec\11_PTA_96h_40__rec_Tra\11_PTA_96h_40__rec_Tra_Tra\VOI\Bone binary in ROI
File format: bmp
Number of saved files: 1341
