# Supplementary material for: Expanding understanding of chick embryo’s nervous system development at HH22-HH41 embryonic stages using X-ray microcomputed tomography
Source: PLoS One. 2024 Nov 15;19(11):e0310426. doi: 10.1371/journal.pone.0310426 (PMC11567531; doi:10.1371/journal.pone.0310426)
Supplement: S1 Raw data — (ZIP) [file pone.0310426.s020.zip › text/11/11_pta_96h_40__rec_tra_tra_voi_.ctan_.txt]

<<<<< Begin of workflow >>>>>

CT Analyser, Version: 1.18.4.0
Dataset name, D:\RNF\Contrast\11\11_PTA_96h_40\11_PTA_96h_40_Rec\11_PTA_96h_40__rec_Tra\11_PTA_96h_40__rec_Tra_Tra\VOI(1)\11_pta_96h_40__rec_tra_tra_voi_2774.bmp
File postfix length, 4
File type, BMP
Image size (W/H), 1598, 1452
Total number of images, 1671
Total Z-position range, 1915, 3585
Number of images inside VOI, 1671
Z-position range of VOI, 1915, 3585
Z spacing, 1
Pixel size (um), 8.868708

-----------------------------------------------------------------
[ 07/24/24 12:12:09 ]	Thresholding
Mode, Global
Lower grey threshold, 30
Upper grey threshold, 255
[ 07/24/24 12:12:15 ]	Thresholding done

-----------------------------------------------------------------
[ 07/24/24 12:13:30 ]	Despeckle
Type: Remove pores (2D space)
Detected by: by image borders
Apply to: Image
[ 07/24/24 12:13:51 ]	Despeckle done
