# Supplementary material for: Expanding understanding of chick embryo’s nervous system development at HH22-HH41 embryonic stages using X-ray microcomputed tomography
Source: PLoS One. 2024 Nov 15;19(11):e0310426. doi: 10.1371/journal.pone.0310426 (PMC11567531; doi:10.1371/journal.pone.0310426)
Supplement: S1 Raw data — (ZIP) [file pone.0310426.s020.zip › text/11/11_pta_96h_40__rec_tra_tra_voi__tra_voi_.ctan.txt]

<<<<< Begin of workflow >>>>>

CT Analyser, Version: 1.18.4.0
Dataset name, C:\Results\RNF\Contrast\NS\SM\11\VOI\11_pta_96h_40__rec_tra_tra_voi__tra_voi_0969.bmp
File postfix length, 4
File type, BMP
Roi filename, C:\Results\RNF\Contrast\NS\SM\11\VOI\11_pta_96h_40__rec_tra_tra_voi__tra_voi_.roi
Image size (W/H), 541, 263
Total number of images, 1080
Total Z-position range, 440, 1519
Number of images inside VOI, 1080
Z-position range of VOI, 440, 1519
Z spacing, 1
Pixel size (um), 17.737415

-----------------------------------------------------------------
[ 01/31/24 18:15:36 ]	Thresholding
Mode, Global
Lower grey threshold, 30
Upper grey threshold, 255
[ 01/31/24 18:15:37 ]	Thresholding done

-----------------------------------------------------------------
[ 01/31/24 18:15:44 ]	Despeckle
Type: Remove pores (2D space)
Detected by: by image borders
Apply to: Image
[ 01/31/24 18:15:45 ]	Despeckle done

-----------------------------------------------------------------

-----------------------------------------------------------------
[ 01/31/24 18:16:12 ]	Despeckle
Type: Remove white speckles (2D space)
Area: less than 5 pixels
Apply to: Image
12658 speckles removed
[ 01/31/24 18:16:13 ]	Despeckle done

-----------------------------------------------------------------
[ 01/31/24 18:16:18 ]	Morphological operations
Type: Closing (2D space)
Kernel: Round
Radius:   5
Apply to: Image
[ 01/31/24 18:16:20 ]	Morphological operations done

-----------------------------------------------------------------
[ 01/31/24 18:16:27 ]	Despeckle
Type: Remove pores (2D space)
Detected by: by image borders
Apply to: Image
[ 01/31/24 18:16:28 ]	Despeckle done

-----------------------------------------------------------------
[ 01/31/24 18:16:35 ]	Save bitmaps (only ROI)

Destination folder: C:\Results\RNF\Contrast\NS\SM\11\VOI\Bone binary in ROI
File format: bmp
Number of saved files: 1080

-----------------------------------------------------------------
[ 01/31/24 18:16:44 ]	3D analysis

Date and time,31.01.2024 18:16
Operator identity,Skyscan 1176
Computer name,SCAN1176_078
Computation time,00:00:02
Dataset,11_pta_96h_40__rec_tra_tra_voi__tra_voi_
Location,C:\Results\RNF\Contrast\NS\SM\11\VOI\

MORPHOMETRY RESULTS
----------------------------
Description,Abbreviation,Value,Unit

Number of layers,,1080
Lower vertical position,,7.8045E+000,mm
Upper vertical position,,2.6943E+001,mm
Pixel size,,1.7737E+001,um
Lower grey threshold,,30
Upper grey threshold,,255

Total VOI volume,TV,1.1233E+002,mm^3
Object volume,Obj.V,9.9398E+001,mm^3
Percent object volume,Obj.V/TV,8.8486E+001,%
Total VOI surface,TS,2.4785E+002,mm^2
Object surface,Obj.S,2.6283E+002,mm^2
Intersection surface,i.S,1.1581E+002,mm^2
Object surface / volume ratio,Obj.S/Obj.V,2.6442E+000,1/mm
Object surface density,Obj.S/TV,2.3398E+000,1/mm
Centroid (x),Crd.X,2.7787E+000,mm
Centroid (y),Crd.Y,2.3928E+000,mm
Centroid (z),Crd.Z,1.7197E+001,mm


<<<<< Begin of workflow >>>>>

CT Analyser, Version: 1.18.4.0
Dataset name, C:\Results\RNF\Contrast\NS\SM\11\VOI\11_pta_96h_40__rec_tra_tra_voi__tra_voi_0969.bmp
File postfix length, 4
File type, BMP
Image size (W/H), 541, 263
Total number of images, 1080
Total Z-position range, 440, 1519
Number of images inside VOI, 1080
Z-position range of VOI, 440, 1519
Z spacing, 1
Pixel size (um), 17.737415

-----------------------------------------------------------------
[ 01/31/24 18:17:17 ]	Thresholding
Mode, Global
Lower grey threshold, 30
Upper grey threshold, 255
[ 01/31/24 18:17:17 ]	Thresholding done

-----------------------------------------------------------------
[ 01/31/24 18:17:23 ]	Despeckle
Type: Remove pores (2D space)
Detected by: by image borders
Apply to: Image
[ 01/31/24 18:17:25 ]	Despeckle done

-----------------------------------------------------------------
[ 01/31/24 18:17:29 ]	Despeckle
Type: Remove white speckles (2D space)
Area: less than 5 pixels
Apply to: Image
12658 speckles removed
[ 01/31/24 18:17:30 ]	Despeckle done

-----------------------------------------------------------------
[ 01/31/24 18:17:35 ]	Morphological operations
Type: Closing (2D space)
Kernel: Round
Radius:   5
Apply to: Image
[ 01/31/24 18:17:37 ]	Morphological operations done

-----------------------------------------------------------------
[ 01/31/24 18:17:45 ]	Despeckle
Type: Remove pores (2D space)
Detected by: by image borders
Apply to: Image
[ 01/31/24 18:17:46 ]	Despeckle done

-----------------------------------------------------------------
Mode : Shrink-wrap (3D space)
[ 01/31/24 18:18:01 ]	ROI shrink-wrap

-----------------------------------------------------------------
[ 01/31/24 18:20:30 ]	Save bitmaps (only ROI)

Destination folder: C:\Results\RNF\Contrast\NS\SM\11\VOI\Bone binary in ROI
File format: bmp
Number of saved files: 1080

-----------------------------------------------------------------
[ 01/31/24 18:20:42 ]	3D analysis

Date and time,31.01.2024 18:20
Operator identity,Skyscan 1176
Computer name,SCAN1176_078
Computation time,00:00:02
Dataset,11_pta_96h_40__rec_tra_tra_voi__tra_voi_
Location,C:\Results\RNF\Contrast\NS\SM\11\VOI\

MORPHOMETRY RESULTS
----------------------------
Description,Abbreviation,Value,Unit

Number of layers,,1080
Lower vertical position,,7.8045E+000,mm
Upper vertical position,,2.6943E+001,mm
Pixel size,,1.7737E+001,um
Lower grey threshold,,30
Upper grey threshold,,255

Total VOI volume,TV,9.9398E+001,mm^3
Object volume,Obj.V,9.9398E+001,mm^3
Percent object volume,Obj.V/TV,1.0000E+002,%
Total VOI surface,TS,2.6283E+002,mm^2
Object surface,Obj.S,2.6283E+002,mm^2
Intersection surface,i.S,2.6283E+002,mm^2
Object surface / volume ratio,Obj.S/Obj.V,2.6442E+000,1/mm
Object surface density,Obj.S/TV,2.6442E+000,1/mm
Centroid (x),Crd.X,2.7787E+000,mm
Centroid (y),Crd.Y,2.3928E+000,mm
Centroid (z),Crd.Z,1.7197E+001,mm
