# Supplementary material for: Expanding understanding of chick embryo’s nervous system development at HH22-HH41 embryonic stages using X-ray microcomputed tomography
Source: PLoS One. 2024 Nov 15;19(11):e0310426. doi: 10.1371/journal.pone.0310426 (PMC11567531; doi:10.1371/journal.pone.0310426)
Supplement: S1 Raw data — (ZIP) [file pone.0310426.s020.zip › text/11/11_pta_96h_40__rec_tra_tra_voi__tra_voi_.ctan4.txt]

<<<<< Begin of workflow >>>>>

CT Analyser, Version: 1.18.4.0
Dataset name, C:\Results\RNF\OD\11\cranium\VOI\11_pta_96h_40__rec_tra_tra_voi__tra_voi_2775.bmp
File postfix length, 4
File type, BMP
Roi filename, C:\Results\RNF\OD\11\cranium\VOI\11_pta_96h_40__rec_tra_tra_voi__tra_voi_.roi
Image size (W/H), 1576, 1353
Total number of images, 912
Total Z-position range, 2432, 3343
Number of images inside VOI, 899
Z-position range of VOI, 2432, 3330
Z spacing, 1
Pixel size (um), 8.868708

-----------------------------------------------------------------
[ 07/10/24 16:25:30 ]	Thresholding
Mode, Global
Lower grey threshold, 25
Upper grey threshold, 255
[ 07/10/24 16:25:34 ]	Thresholding done

-----------------------------------------------------------------
[ 07/10/24 16:26:28 ]	Despeckle
Type: Remove pores (2D space)
Detected by: by image borders
Apply to: Image
[ 07/10/24 16:26:39 ]	Despeckle done

-----------------------------------------------------------------

-----------------------------------------------------------------
[ 07/10/24 16:27:19 ]	Despeckle
Type: Remove white speckles (2D space)
Area: less than 50 pixels
Apply to: Image
73129 speckles removed
[ 07/10/24 16:27:30 ]	Despeckle done

-----------------------------------------------------------------
[ 07/10/24 16:27:47 ]	Morphological operations
Type: Closing (2D space)
Kernel: Round
Radius:   5
Apply to: Image
[ 07/10/24 16:28:09 ]	Morphological operations done

-----------------------------------------------------------------
[ 07/10/24 16:29:28 ]	Despeckle
Type: Remove pores (2D space)
Detected by: by image borders
Apply to: Image
[ 07/10/24 16:29:38 ]	Despeckle done

-----------------------------------------------------------------
Mode : Shrink-wrap (3D space)
[ 07/10/24 16:32:24 ]	ROI shrink-wrap

-----------------------------------------------------------------
[ 07/10/24 16:32:49 ]	Save bitmaps (only ROI)

Destination folder: C:\Results\RNF\OD\11\cranium\VOI\Bone binary in ROI
File format: bmp
Number of saved files: 899
