# Supplementary material for: Expanding understanding of chick embryo’s nervous system development at HH22-HH41 embryonic stages using X-ray microcomputed tomography
Source: PLoS One. 2024 Nov 15;19(11):e0310426. doi: 10.1371/journal.pone.0310426 (PMC11567531; doi:10.1371/journal.pone.0310426)
Supplement: S1 Raw data — (ZIP) [file pone.0310426.s020.zip › text/11/11_pta_96h_40__rec_tra_tra_voi__tra_voi__voi_.ctan.txt]

<<<<< Begin of workflow >>>>>

CT Analyser, Version: 1.18.4.0
Dataset name, C:\Results\RNF\OD\11\cranium\VOI\VOI\11_pta_96h_40__rec_tra_tra_voi__tra_voi__voi_2979.bmp
File postfix length, 4
File type, BMP
Roi filename, C:\Results\RNF\OD\11\cranium\VOI\VOI\11_pta_96h_40__rec_tra_tra_voi__tra_voi__voi_.roi
Image size (W/H), 1492, 1248
Total number of images, 899
Total Z-position range, 2432, 3330
Number of images inside VOI, 899
Z-position range of VOI, 2432, 3330
Z spacing, 1
Pixel size (um), 8.868708

-----------------------------------------------------------------
[ 07/10/24 16:39:15 ]	Thresholding
Mode, Global
Lower grey threshold, 10
Upper grey threshold, 255
[ 07/10/24 16:39:18 ]	Thresholding done

<<<<< Begin of workflow >>>>>

CT Analyser, Version: 1.18.4.0
Dataset name, C:\Results\RNF\OD\11\cranium\VOI\VOI\11_pta_96h_40__rec_tra_tra_voi__tra_voi__voi_2979.bmp
File postfix length, 4
File type, BMP
Roi filename, C:\Results\RNF\OD\11\cranium\VOI\VOI\11_pta_96h_40__rec_tra_tra_voi__tra_voi__voi_.roi
Image size (W/H), 1492, 1248
Total number of images, 899
Total Z-position range, 2432, 3330
Number of images inside VOI, 899
Z-position range of VOI, 2432, 3330
Z spacing, 1
Pixel size (um), 8.868708

-----------------------------------------------------------------
[ 07/10/24 16:40:01 ]	Thresholding
Mode, Global
Lower grey threshold, 5
Upper grey threshold, 255
[ 07/10/24 16:40:04 ]	Thresholding done

<<<<< Begin of workflow >>>>>

CT Analyser, Version: 1.18.4.0
Dataset name, C:\Results\RNF\OD\11\cranium\VOI\VOI\11_pta_96h_40__rec_tra_tra_voi__tra_voi__voi_2979.bmp
File postfix length, 4
File type, BMP
Roi filename, C:\Results\RNF\OD\11\cranium\VOI\VOI\11_pta_96h_40__rec_tra_tra_voi__tra_voi__voi_.roi
Image size (W/H), 1492, 1248
Total number of images, 899
Total Z-position range, 2432, 3330
Number of images inside VOI, 899
Z-position range of VOI, 2432, 3330
Z spacing, 1
Pixel size (um), 8.868708

-----------------------------------------------------------------
[ 07/10/24 16:40:57 ]	Thresholding
Mode, Global
Lower grey threshold, 2
Upper grey threshold, 255
[ 07/10/24 16:41:00 ]	Thresholding done

-----------------------------------------------------------------
[ 07/10/24 16:41:24 ]	3D analysis

Date and time,10.07.2024 16:41
Operator identity,Skyscan 1176
Computer name,SCAN1176_078
Computation time,00:00:19
Dataset,11_pta_96h_40__rec_tra_tra_voi__tra_voi__voi_
Location,C:\Results\RNF\OD\11\cranium\VOI\VOI\

MORPHOMETRY RESULTS
----------------------------
Description,Abbreviation,Value,Unit

Number of layers,,899
Lower vertical position,,2.1569E+001,mm
Upper vertical position,,2.9533E+001,mm
Pixel size,,8.8687E+000,um
Lower grey threshold,,2
Upper grey threshold,,255

Total VOI volume,TV,4.7540E+002,mm^3
Object volume,Obj.V,4.7495E+002,mm^3
Percent object volume,Obj.V/TV,9.9904E+001,%
Total VOI surface,TS,4.4144E+002,mm^2
Object surface,Obj.S,6.2133E+002,mm^2
Intersection surface,i.S,4.4131E+002,mm^2
Object surface / volume ratio,Obj.S/Obj.V,1.3082E+000,1/mm
Object surface density,Obj.S/TV,1.3070E+000,1/mm
Centroid (x),Crd.X,7.7163E+000,mm
Centroid (y),Crd.Y,5.4744E+000,mm
Centroid (z),Crd.Z,2.5661E+001,mm
