# Supplementary material for: Expanding understanding of chick embryo’s nervous system development at HH22-HH41 embryonic stages using X-ray microcomputed tomography
Source: PLoS One. 2024 Nov 15;19(11):e0310426. doi: 10.1371/journal.pone.0310426 (PMC11567531; doi:10.1371/journal.pone.0310426)
Supplement: S1 Raw data — (ZIP) [file pone.0310426.s020.zip › text/11/11_pta_96h_40__rec_tra_tra_voi__voi_.ctan.txt]

<<<<< Begin of workflow >>>>>

CT Analyser, Version: 1.18.4.0
Dataset name, D:\RNF\Contrast\11\11_PTA_96h_40\11_PTA_96h_40_Rec\11_PTA_96h_40__rec_Tra\11_PTA_96h_40__rec_Tra_Tra\VOI\VOI\11_pta_96h_40__rec_tra_tra_voi__voi_0990.bmp
File postfix length, 4
File type, BMP
Roi filename, D:\RNF\Contrast\11\11_PTA_96h_40\11_PTA_96h_40_Rec\11_PTA_96h_40__rec_Tra\11_PTA_96h_40__rec_Tra_Tra\VOI\VOI\11_pta_96h_40__rec_tra_tra_voi__voi_.roi
Image size (W/H), 904, 685
Total number of images, 1341
Total Z-position range, 428, 1768
Number of images inside VOI, 1341
Z-position range of VOI, 428, 1768
Z spacing, 1
Pixel size (um), 17.737415

-----------------------------------------------------------------
[ 08/02/23 17:49:39 ]	Thresholding
Mode, Global
Lower grey threshold, 23
Upper grey threshold, 255
[ 08/02/23 17:49:41 ]	Thresholding done

-----------------------------------------------------------------
[ 08/02/23 17:49:51 ]	Despeckle
Type: Remove pores (2D space)
Detected by: by image borders
Apply to: Image
[ 08/02/23 17:49:56 ]	Despeckle done

-----------------------------------------------------------------
[ 08/02/23 17:50:09 ]	Morphological operations
Type: Closing (2D space)
Kernel: Round
Radius:   2
Apply to: Image
[ 08/02/23 17:50:19 ]	Morphological operations done

-----------------------------------------------------------------
[ 08/02/23 17:50:28 ]	Despeckle
Type: Remove pores (2D space)
Detected by: by image borders
Apply to: Image
[ 08/02/23 17:50:34 ]	Despeckle done

-----------------------------------------------------------------
[ 08/02/23 17:50:42 ]	3D analysis

Date and time,02.08.2023 17:50
Operator identity,Skyscan 1176
Computer name,SCAN1176_078
Computation time,00:00:10
Dataset,11_pta_96h_40__rec_tra_tra_voi__voi_
Location,D:\RNF\Contrast\11\11_PTA_96h_40\11_PTA_96h_40_Rec\11_PTA_96h_40__rec_Tra\11_PTA_96h_40__rec_Tra_Tra\VOI\VOI\

MORPHOMETRY RESULTS
----------------------------
Description,Abbreviation,Value,Unit

Number of layers,,1341
Lower vertical position,,7.5916E+000,mm
Upper vertical position,,3.1360E+001,mm
Pixel size,,1.7737E+001,um
Lower grey threshold,,23
Upper grey threshold,,255

Total VOI volume,TV,9.5048E+002,mm^3
Object volume,Obj.V,9.5048E+002,mm^3
Percent object volume,Obj.V/TV,1.0000E+002,%
Total VOI surface,TS,1.1413E+003,mm^2
Object surface,Obj.S,1.1413E+003,mm^2
Intersection surface,i.S,1.1413E+003,mm^2
Object surface / volume ratio,Obj.S/Obj.V,1.2008E+000,1/mm
Object surface density,Obj.S/TV,1.2008E+000,1/mm
Centroid (x),Crd.X,7.5784E+000,mm
Centroid (y),Crd.Y,6.7196E+000,mm
Centroid (z),Crd.Z,2.0503E+001,mm
