# Supplementary material for: Expanding understanding of chick embryo’s nervous system development at HH22-HH41 embryonic stages using X-ray microcomputed tomography
Source: PLoS One. 2024 Nov 15;19(11):e0310426. doi: 10.1371/journal.pone.0310426 (PMC11567531; doi:10.1371/journal.pone.0310426)
Supplement: S1 Raw data — (ZIP) [file pone.0310426.s020.zip › text/11/emb 11_rec0000_voi_.ctan.txt]

<<<<< Begin of workflow >>>>>

CT Analyser, Version: 1.18.4.0
Dataset name, E:\2024_RNF\11\VOI(1)\emb 11_rec0000_voi_0796.bmp
File postfix length, 4
File type, BMP
Roi filename, E:\2024_RNF\11\VOI(1)\emb 11_rec0000_voi_.roi
Image size (W/H), 2752, 2752
Total number of images, 1155
Total Z-position range, 774, 1928
Number of images inside VOI, 942
Z-position range of VOI, 822, 1763
Z spacing, 1
Pixel size (um), 13.948363

-----------------------------------------------------------------
[ 07/24/24 11:32:14 ]	Thresholding
Mode, Global
Lower grey threshold, 27
Upper grey threshold, 255
[ 07/24/24 11:32:31 ]	Thresholding done

-----------------------------------------------------------------
[ 07/24/24 11:33:37 ]	Despeckle
Type: Remove pores (2D space)
Detected by: by image borders
Apply to: Image
[ 07/24/24 11:34:27 ]	Despeckle done

-----------------------------------------------------------------
Mode : Shrink-wrap (3D space)
[ 07/24/24 11:43:28 ]	ROI shrink-wrap

-----------------------------------------------------------------
[ 07/24/24 11:44:41 ]	Save bitmaps (only ROI)

Destination folder: E:\2024_RNF\11\VOI(1)\Bone binary in ROI
File format: bmp
Number of saved files: 942
