# Supplementary material for: Expanding understanding of chick embryo’s nervous system development at HH22-HH41 embryonic stages using X-ray microcomputed tomography
Source: PLoS One. 2024 Nov 15;19(11):e0310426. doi: 10.1371/journal.pone.0310426 (PMC11567531; doi:10.1371/journal.pone.0310426)
Supplement: S1 Raw data — (ZIP) [file pone.0310426.s020.zip › text/11/emb 11_rec0000_voi__voi_.ctan.txt]

<<<<< Begin of workflow >>>>>

CT Analyser, Version: 1.18.4.0
Dataset name, E:\2024_RNF\11\VOI(1)\VOI(1)\emb 11_rec0000_voi__voi_1193.bmp
File postfix length, 4
File type, BMP
Roi filename, E:\2024_RNF\11\VOI(1)\VOI(1)\emb 11_rec0000_voi__voi_.roi
Image size (W/H), 1962, 2478
Total number of images, 942
Total Z-position range, 822, 1763
Number of images inside VOI, 942
Z-position range of VOI, 822, 1763
Z spacing, 1
Pixel size (um), 13.948363

<<<<< Begin of workflow >>>>>

CT Analyser, Version: 1.18.4.0
Dataset name, E:\2024_RNF\11\VOI(1)\VOI(1)\emb 11_rec0000_voi__voi_1193.bmp
File postfix length, 4
File type, BMP
Roi filename, E:\2024_RNF\11\VOI(1)\VOI(1)\emb 11_rec0000_voi__voi_.roi
Image size (W/H), 1962, 2478
Total number of images, 942
Total Z-position range, 822, 1763
Number of images inside VOI, 942
Z-position range of VOI, 822, 1763
Z spacing, 1
Pixel size (um), 13.948363

-----------------------------------------------------------------
[ 07/24/24 11:52:04 ]	Thresholding
Mode, Global
Lower grey threshold, 27
Upper grey threshold, 255
[ 07/24/24 11:52:11 ]	Thresholding done

-----------------------------------------------------------------
[ 07/24/24 11:53:07 ]	3D analysis

Date and time,24.07.2024 11:53
Operator identity,Skyscan 1176
Computer name,SCAN1176_078
Computation time,00:00:52
Dataset,emb 11_rec0000_voi__voi_
Location,E:\2024_RNF\11\VOI(1)\VOI(1)\

MORPHOMETRY RESULTS
----------------------------
Description,Abbreviation,Value,Unit

Number of layers,,942
Lower vertical position,,1.1466E+001,mm
Upper vertical position,,2.4591E+001,mm
Pixel size,,1.3948E+001,um
Lower grey threshold,,27
Upper grey threshold,,255

Total VOI volume,TV,9.5771E+002,mm^3
Object volume,Obj.V,8.4510E+002,mm^3
Percent object volume,Obj.V/TV,8.8242E+001,%
Total VOI surface,TS,2.5812E+003,mm^2
Object surface,Obj.S,5.4698E+003,mm^2
Intersection surface,i.S,2.3355E+003,mm^2
Object surface / volume ratio,Obj.S/Obj.V,6.4723E+000,1/mm
Object surface density,Obj.S/TV,5.7113E+000,1/mm
Centroid (x),Crd.X,1.0465E+001,mm
Centroid (y),Crd.Y,2.0007E+001,mm
Centroid (z),Crd.Z,1.7992E+001,mm
