# Supplementary material for: Expanding understanding of chick embryo’s nervous system development at HH22-HH41 embryonic stages using X-ray microcomputed tomography
Source: PLoS One. 2024 Nov 15;19(11):e0310426. doi: 10.1371/journal.pone.0310426 (PMC11567531; doi:10.1371/journal.pone.0310426)
Supplement: S1 Raw data — (ZIP) [file pone.0310426.s020.zip › text/12/12_pta_96_40__rec_tra_tra_tra.ctan.txt]

<<<<< Begin of workflow >>>>>

CT Analyser, Version: 1.18.4.0
Dataset name, D:\RNF\Contrast\12\12_foto\12\12_PTA_96_40\12_PTA_96_40_Rec\12_PTA_96_40__rec_Tra\12_PTA_96_40__rec_Tra_Tra\12_PTA_96_40__rec_Tra_Tra_Tra\12_PTA_96_40__rec_Tra_Tra_Tra0839.bmp
File postfix length, 4
File type, BMP
Resized by, 2
Averaging in 3D, off
Image size (W/H), 1282, 995
Total number of images, 2012
Total Z-position range, 139, 2150
Number of images inside VOI, 1777
Z-position range of VOI, 289, 2065
Z spacing, 1
Pixel size (um), 17.737415

-----------------------------------------------------------------
[ 08/03/23 14:50:58 ]	Thresholding
Mode, Global
Lower grey threshold, 22
Upper grey threshold, 255
[ 08/03/23 14:51:02 ]	Thresholding done

-----------------------------------------------------------------
[ 08/03/23 14:51:25 ]	Despeckle
Type: Remove pores (2D space)
Detected by: by image borders
Apply to: Image
[ 08/03/23 14:51:41 ]	Despeckle done

-----------------------------------------------------------------
[ 08/03/23 14:52:12 ]	Despeckle
Type: Remove white speckles (2D space)
Area: less than 10 pixels
Apply to: Image
506021 speckles removed
[ 08/03/23 14:52:24 ]	Despeckle done

-----------------------------------------------------------------
Mode : Shrink-wrap (2D space)
[ 08/03/23 14:53:29 ]	ROI shrink-wrap

-----------------------------------------------------------------
[ 08/03/23 14:53:50 ]	Save bitmaps (only ROI)

Destination folder: D:\RNF\Contrast\12\12_foto\12\12_PTA_96_40\12_PTA_96_40_Rec\12_PTA_96_40__rec_Tra\12_PTA_96_40__rec_Tra_Tra\12_PTA_96_40__rec_Tra_Tra_Tra\Bone binary in ROI
File format: bmp
Number of saved files: 1777

<<<<< Begin of workflow >>>>>

CT Analyser, Version: 1.18.4.0
Dataset name, D:\RNF\Contrast\12\12_foto\12\12_PTA_96_40\12_PTA_96_40_Rec\12_PTA_96_40__rec_Tra\12_PTA_96_40__rec_Tra_Tra\12_PTA_96_40__rec_Tra_Tra_Tra\12_PTA_96_40__rec_Tra_Tra_Tra2272.bmp
File postfix length, 4
File type, BMP
Image size (W/H), 2564, 1991
Total number of images, 4023
Total Z-position range, 279, 4301
Number of images inside VOI, 3469
Z-position range of VOI, 643, 4111
Z spacing, 1
Pixel size (um), 8.868708

-----------------------------------------------------------------
[ 07/25/24 16:37:20 ]	Thresholding
Mode, Global
Lower grey threshold, 26
Upper grey threshold, 255
[ 07/25/24 16:40:27 ]	Thresholding done

-----------------------------------------------------------------
[ 07/25/24 16:43:23 ]	Despeckle
Type: Remove pores (2D space)
Detected by: by image borders
Apply to: Image
[ 07/25/24 16:45:17 ]	Despeckle done

-----------------------------------------------------------------
[ 07/25/24 16:48:32 ]	Morphological operations
Type: Closing (2D space)
Kernel: Round
Radius:   5
Apply to: Image
[ 07/25/24 16:52:14 ]	Morphological operations done

-----------------------------------------------------------------
[ 07/25/24 16:55:17 ]	Despeckle
Type: Remove pores (2D space)
Detected by: by image borders
Apply to: Image
[ 07/25/24 16:57:09 ]	Despeckle done

-----------------------------------------------------------------
