# Supplementary material for: Expanding understanding of chick embryo’s nervous system development at HH22-HH41 embryonic stages using X-ray microcomputed tomography
Source: PLoS One. 2024 Nov 15;19(11):e0310426. doi: 10.1371/journal.pone.0310426 (PMC11567531; doi:10.1371/journal.pone.0310426)
Supplement: S1 Raw data — (ZIP) [file pone.0310426.s020.zip › text/12/12_pta_96_40__rec_tra_tra_tra_tra_voi_.ctan.txt]

<<<<< Begin of workflow >>>>>

CT Analyser, Version: 1.18.4.0
Dataset name, C:\Results\RNF\Contrast\NS\SM\12\VOI\12_pta_96_40__rec_tra_tra_tra_tra_voi_1384.bmp
File postfix length, 4
File type, BMP
Roi filename, C:\Results\RNF\Contrast\NS\SM\12\VOI\12_pta_96_40__rec_tra_tra_tra_tra_voi_.roi
Image size (W/H), 1458, 749
Total number of images, 2967
Total Z-position range, 633, 3599
Number of images inside VOI, 2967
Z-position range of VOI, 633, 3599
Z spacing, 1
Pixel size (um), 8.868708

-----------------------------------------------------------------
[ 02/02/24 15:00:02 ]	Thresholding
Mode, Global
Lower grey threshold, 30
Upper grey threshold, 255
[ 02/02/24 15:00:08 ]	Thresholding done

-----------------------------------------------------------------
[ 02/02/24 15:00:46 ]	Despeckle
Type: Remove pores (2D space)
Detected by: by image borders
Apply to: Image
[ 02/02/24 15:01:05 ]	Despeckle done

-----------------------------------------------------------------
[ 02/02/24 15:01:48 ]	Despeckle
Type: Remove white speckles (2D space)
Area: less than 5 pixels
Apply to: Image
54781 speckles removed
[ 02/02/24 15:02:02 ]	Despeckle done

-----------------------------------------------------------------
[ 02/02/24 15:02:51 ]	Morphological operations
Type: Closing (2D space)
Kernel: Round
Radius:   5
Apply to: Image
[ 02/02/24 15:03:29 ]	Morphological operations done

-----------------------------------------------------------------
[ 02/02/24 15:04:40 ]	Despeckle
Type: Remove pores (2D space)
Detected by: by image borders
Apply to: Image
[ 02/02/24 15:05:00 ]	Despeckle done

-----------------------------------------------------------------
Mode : Shrink-wrap (3D space)
[ 02/02/24 15:08:27 ]	ROI shrink-wrap

-----------------------------------------------------------------
[ 02/02/24 15:10:55 ]	Save bitmaps (only ROI)

Destination folder: C:\Results\RNF\Contrast\NS\SM\12\VOI\Bone binary in ROI
File format: bmp
Number of saved files: 2967

-----------------------------------------------------------------
[ 02/02/24 15:11:36 ]	3D analysis

Date and time,02.02.2024 15:11
Operator identity,Skyscan 1176
Computer name,SCAN1176_078
Computation time,00:00:37
Dataset,12_pta_96_40__rec_tra_tra_tra_tra_voi_
Location,C:\Results\RNF\Contrast\NS\SM\12\VOI\

MORPHOMETRY RESULTS
----------------------------
Description,Abbreviation,Value,Unit

Number of layers,,2967
Lower vertical position,,5.6139E+000,mm
Upper vertical position,,3.1918E+001,mm
Pixel size,,8.8687E+000,um
Lower grey threshold,,30
Upper grey threshold,,255

Total VOI volume,TV,2.4037E+002,mm^3
Object volume,Obj.V,2.4037E+002,mm^3
Percent object volume,Obj.V/TV,1.0000E+002,%
Total VOI surface,TS,6.4028E+002,mm^2
Object surface,Obj.S,6.4028E+002,mm^2
Intersection surface,i.S,6.4028E+002,mm^2
Object surface / volume ratio,Obj.S/Obj.V,2.6637E+000,1/mm
Object surface density,Obj.S/TV,2.6637E+000,1/mm
Centroid (x),Crd.X,4.6462E+000,mm
Centroid (y),Crd.Y,3.3267E+000,mm
Centroid (z),Crd.Z,1.9898E+001,mm
