# Supplementary material for: Expanding understanding of chick embryo’s nervous system development at HH22-HH41 embryonic stages using X-ray microcomputed tomography
Source: PLoS One. 2024 Nov 15;19(11):e0310426. doi: 10.1371/journal.pone.0310426 (PMC11567531; doi:10.1371/journal.pone.0310426)
Supplement: S1 Raw data — (ZIP) [file pone.0310426.s020.zip › text/12/12_pta_96_40__rec_tra_tra_tra_voi_.ctan.txt]

<<<<< Begin of workflow >>>>>

CT Analyser, Version: 1.18.4.0
Dataset name, D:\RNF\Contrast\12\12_foto\12\12_PTA_96_40\12_PTA_96_40_Rec\12_PTA_96_40__rec_Tra\12_PTA_96_40__rec_Tra_Tra\12_PTA_96_40__rec_Tra_Tra_Tra\VOI\12_pta_96_40__rec_tra_tra_tra_voi_0677.bmp
File postfix length, 4
File type, BMP
Image size (W/H), 1282, 995
Total number of images, 1777
Total Z-position range, 289, 2065
Number of images inside VOI, 1777
Z-position range of VOI, 289, 2065
Z spacing, 1
Pixel size (um), 17.737415

-----------------------------------------------------------------
[ 08/03/23 14:56:56 ]	Thresholding
Mode, Global
Lower grey threshold, 22
Upper grey threshold, 255
[ 08/03/23 14:57:00 ]	Thresholding done

-----------------------------------------------------------------
[ 08/03/23 14:57:30 ]	Despeckle
Type: Remove pores (2D space)
Detected by: by image borders
Apply to: Image
[ 08/03/23 14:57:43 ]	Despeckle done

-----------------------------------------------------------------
[ 08/03/23 14:58:03 ]	3D analysis

Date and time,03.08.2023 14:58
Operator identity,Skyscan 1176
Computer name,SCAN1176_078
Computation time,00:00:26
Dataset,12_pta_96_40__rec_tra_tra_tra_voi_
Location,D:\RNF\Contrast\12\12_foto\12\12_PTA_96_40\12_PTA_96_40_Rec\12_PTA_96_40__rec_Tra\12_PTA_96_40__rec_Tra_Tra\12_PTA_96_40__rec_Tra_Tra_Tra\VOI\

MORPHOMETRY RESULTS
----------------------------
Description,Abbreviation,Value,Unit

Number of layers,,1777
Lower vertical position,,5.1261E+000,mm
Upper vertical position,,3.6628E+001,mm
Pixel size,,1.7737E+001,um
Lower grey threshold,,22
Upper grey threshold,,255

Total VOI volume,TV,2.1015E+003,mm^3
Object volume,Obj.V,2.1015E+003,mm^3
Percent object volume,Obj.V/TV,1.0000E+002,%
Total VOI surface,TS,3.8304E+003,mm^2
Object surface,Obj.S,3.8304E+003,mm^2
Intersection surface,i.S,3.8304E+003,mm^2
Object surface / volume ratio,Obj.S/Obj.V,1.8227E+000,1/mm
Object surface density,Obj.S/TV,1.8227E+000,1/mm
Centroid (x),Crd.X,1.0426E+001,mm
Centroid (y),Crd.Y,8.5654E+000,mm
Centroid (z),Crd.Z,2.1352E+001,mm
