# Supplementary material for: Expanding understanding of chick embryo’s nervous system development at HH22-HH41 embryonic stages using X-ray microcomputed tomography
Source: PLoS One. 2024 Nov 15;19(11):e0310426. doi: 10.1371/journal.pone.0310426 (PMC11567531; doi:10.1371/journal.pone.0310426)
Supplement: S1 Raw data — (ZIP) [file pone.0310426.s020.zip › text/12/12_pta_96_40__rec_tra_tra_tra_voi_.ctan5.txt]

<<<<< Begin of workflow >>>>>

CT Analyser, Version: 1.18.4.0
Dataset name, C:\Results\RNF\Contrast\OD\12\hindlimb\VOI\12_pta_96_40__rec_tra_tra_tra_voi_1689.bmp
File postfix length, 4
File type, BMP
Roi filename, C:\Results\RNF\Contrast\OD\12\hindlimb\VOI\12_pta_96_40__rec_tra_tra_tra_voi_.roi
Image size (W/H), 1731, 976
Total number of images, 2714
Total Z-position range, 908, 3621
Number of images inside VOI, 2714
Z-position range of VOI, 908, 3621
Z spacing, 1
Pixel size (um), 8.868708

-----------------------------------------------------------------
[ 11/15/23 13:42:01 ]	Thresholding
Mode, Global
Lower grey threshold, 50
Upper grey threshold, 255
[ 11/15/23 13:42:08 ]	Thresholding done

-----------------------------------------------------------------
[ 11/15/23 13:42:45 ]	Despeckle
Type: Remove pores (2D space)
Detected by: by image borders
Apply to: Image
[ 11/15/23 13:43:12 ]	Despeckle done

-----------------------------------------------------------------

-----------------------------------------------------------------
[ 11/15/23 13:44:52 ]	Despeckle
Type: Remove white speckles (2D space)
Area: less than 5 pixels
Apply to: Image
60090 speckles removed
[ 11/15/23 13:45:09 ]	Despeckle done

<<<<< Begin of workflow >>>>>

CT Analyser, Version: 1.18.4.0
Dataset name, C:\Results\RNF\Contrast\OD\12\hindlimb\VOI\12_pta_96_40__rec_tra_tra_tra_voi_1689.bmp
File postfix length, 4
File type, BMP
Roi filename, C:\Results\RNF\Contrast\OD\12\hindlimb\VOI\12_pta_96_40__rec_tra_tra_tra_voi_.roi
Image size (W/H), 1731, 976
Total number of images, 2714
Total Z-position range, 908, 3621
Number of images inside VOI, 2714
Z-position range of VOI, 908, 3621
Z spacing, 1
Pixel size (um), 8.868708

-----------------------------------------------------------------
[ 11/15/23 13:46:01 ]	Thresholding
Mode, Global
Lower grey threshold, 50
Upper grey threshold, 255
[ 11/15/23 13:46:08 ]	Thresholding done

-----------------------------------------------------------------
[ 11/15/23 13:47:23 ]	Despeckle
Type: Remove pores (2D space)
Detected by: by image borders
Apply to: Image
[ 11/15/23 13:47:51 ]	Despeckle done

-----------------------------------------------------------------
[ 11/15/23 13:48:37 ]	Morphological operations
Type: Closing (2D space)
Kernel: Round
Radius:   5
Apply to: Image
[ 11/15/23 13:49:29 ]	Morphological operations done

-----------------------------------------------------------------
[ 11/15/23 13:50:06 ]	Despeckle
Type: Remove white speckles (2D space)
Area: less than 5 pixels
Apply to: Image
8622 speckles removed
[ 11/15/23 13:50:23 ]	Despeckle done

-----------------------------------------------------------------
[ 11/15/23 13:50:44 ]	Despeckle
Type: Remove pores (2D space)
Detected by: by image borders
Apply to: Image
[ 11/15/23 13:51:11 ]	Despeckle done

-----------------------------------------------------------------
Mode : Shrink-wrap (3D space)
[ 11/15/23 13:55:53 ]	ROI shrink-wrap

-----------------------------------------------------------------
[ 11/15/23 13:57:10 ]	Save bitmaps (only ROI)

Destination folder: C:\Results\RNF\Contrast\OD\12\hindlimb\VOI\Bone binary in ROI
File format: bmp
Number of saved files: 2714
