# Supplementary material for: Expanding understanding of chick embryo’s nervous system development at HH22-HH41 embryonic stages using X-ray microcomputed tomography
Source: PLoS One. 2024 Nov 15;19(11):e0310426. doi: 10.1371/journal.pone.0310426 (PMC11567531; doi:10.1371/journal.pone.0310426)
Supplement: S1 Raw data — (ZIP) [file pone.0310426.s020.zip › text/12/12_pta_96_40__rec_tra_tra_tra_voi__voi_.ctan.txt]

<<<<< Begin of workflow >>>>>

CT Analyser, Version: 1.18.4.0
Dataset name, D:\RNF\Contrast\12\12_foto\12\12_PTA_96_40\12_PTA_96_40_Rec\12_PTA_96_40__rec_Tra\12_PTA_96_40__rec_Tra_Tra\12_PTA_96_40__rec_Tra_Tra_Tra\VOI\VOI\12_pta_96_40__rec_tra_tra_tra_voi__voi_1001.bmp
File postfix length, 4
File type, BMP
Roi filename, D:\RNF\Contrast\12\12_foto\12\12_PTA_96_40\12_PTA_96_40_Rec\12_PTA_96_40__rec_Tra\12_PTA_96_40__rec_Tra_Tra\12_PTA_96_40__rec_Tra_Tra_Tra\VOI\VOI\12_pta_96_40__rec_tra_tra_tra_voi__voi_.roi
Image size (W/H), 1282, 995
Total number of images, 1777
Total Z-position range, 289, 2065
Number of images inside VOI, 1777
Z-position range of VOI, 289, 2065
Z spacing, 1
Pixel size (um), 17.737415

-----------------------------------------------------------------
[ 07/25/24 17:54:10 ]	Morphological operations
Type: Closing (2D space)
Kernel: Round
Radius:   5
Apply to: Region of Interest
[ 07/25/24 17:54:37 ]	Morphological operations done

-----------------------------------------------------------------
[ 07/25/24 17:56:07 ]	Thresholding
Mode, Global
Lower grey threshold, 52
Upper grey threshold, 255
[ 07/25/24 17:56:11 ]	Thresholding done

-----------------------------------------------------------------

-----------------------------------------------------------------

<<<<< Begin of workflow >>>>>

CT Analyser, Version: 1.18.4.0
Dataset name, D:\RNF\Contrast\12\12_foto\12\12_PTA_96_40\12_PTA_96_40_Rec\12_PTA_96_40__rec_Tra\12_PTA_96_40__rec_Tra_Tra\12_PTA_96_40__rec_Tra_Tra_Tra\VOI\VOI\12_pta_96_40__rec_tra_tra_tra_voi__voi_1001.bmp
File postfix length, 4
File type, BMP
Roi filename, D:\RNF\Contrast\12\12_foto\12\12_PTA_96_40\12_PTA_96_40_Rec\12_PTA_96_40__rec_Tra\12_PTA_96_40__rec_Tra_Tra\12_PTA_96_40__rec_Tra_Tra_Tra\VOI\VOI\12_pta_96_40__rec_tra_tra_tra_voi__voi_.roi
Image size (W/H), 1282, 995
Total number of images, 1777
Total Z-position range, 289, 2065
Number of images inside VOI, 1777
Z-position range of VOI, 289, 2065
Z spacing, 1
Pixel size (um), 17.737415

-----------------------------------------------------------------
[ 07/25/24 17:58:15 ]	Morphological operations
Type: Closing (2D space)
Kernel: Round
Radius:   5
Apply to: Region of Interest
[ 07/25/24 17:58:42 ]	Morphological operations done

-----------------------------------------------------------------
[ 07/25/24 18:00:49 ]	Morphological operations
Type: Closing (2D space)
Kernel: Round
Radius:  10
Apply to: Region of Interest
[ 07/25/24 18:01:28 ]	Morphological operations done

-----------------------------------------------------------------
[ 07/25/24 18:02:10 ]	Morphological operations
Type: Closing (2D space)
Kernel: Round
Radius:  10
Apply to: Region of Interest
[ 07/25/24 18:02:48 ]	Morphological operations done

-----------------------------------------------------------------
[ 07/25/24 18:03:23 ]	Morphological operations
Type: Closing (2D space)
Kernel: Round
Radius:  15
Apply to: Region of Interest
[ 07/25/24 18:04:21 ]	Morphological operations done

-----------------------------------------------------------------

-----------------------------------------------------------------
[ 07/25/24 18:05:47 ]	Save bitmaps (only ROI)

Destination folder: D:\RNF\Contrast\12\12_foto\12\12_PTA_96_40\12_PTA_96_40_Rec\12_PTA_96_40__rec_Tra\12_PTA_96_40__rec_Tra_Tra\12_PTA_96_40__rec_Tra_Tra_Tra\VOI\VOI\Bone binary in ROI
File format: bmp
Number of saved files: 1777

<<<<< Begin of workflow >>>>>

CT Analyser, Version: 1.18.4.0
Dataset name, D:\RNF\Contrast\12\12_foto\12\12_PTA_96_40\12_PTA_96_40_Rec\12_PTA_96_40__rec_Tra\12_PTA_96_40__rec_Tra_Tra\12_PTA_96_40__rec_Tra_Tra_Tra\VOI\VOI\12_pta_96_40__rec_tra_tra_tra_voi__voi_1001.bmp
File postfix length, 4
File type, BMP
Image size (W/H), 1282, 995
Total number of images, 1777
Total Z-position range, 289, 2065
Number of images inside VOI, 1777
Z-position range of VOI, 289, 2065
Z spacing, 1
Pixel size (um), 17.737415

-----------------------------------------------------------------
[ 07/25/24 18:12:42 ]	Thresholding
Mode, Global
Lower grey threshold, 52
Upper grey threshold, 255
[ 07/25/24 18:12:46 ]	Thresholding done

-----------------------------------------------------------------
[ 07/25/24 18:13:08 ]	3D analysis

Date and time,25.07.2024 18:13
Operator identity,Skyscan 1176
Computer name,SCAN1176_078
Computation time,00:00:26
Dataset,12_pta_96_40__rec_tra_tra_tra_voi__voi_
Location,D:\RNF\Contrast\12\12_foto\12\12_PTA_96_40\12_PTA_96_40_Rec\12_PTA_96_40__rec_Tra\12_PTA_96_40__rec_Tra_Tra\12_PTA_96_40__rec_Tra_Tra_Tra\VOI\VOI\

MORPHOMETRY RESULTS
----------------------------
Description,Abbreviation,Value,Unit

Number of layers,,1777
Lower vertical position,,5.1261E+000,mm
Upper vertical position,,3.6628E+001,mm
Pixel size,,1.7737E+001,um
Lower grey threshold,,52
Upper grey threshold,,255

Total VOI volume,TV,2.1805E+003,mm^3
Object volume,Obj.V,9.4450E+002,mm^3
Percent object volume,Obj.V/TV,4.3317E+001,%
Total VOI surface,TS,2.5772E+003,mm^2
Object surface,Obj.S,1.7958E+004,mm^2
Intersection surface,i.S,1.1986E-001,mm^2
Object surface / volume ratio,Obj.S/Obj.V,1.9013E+001,1/mm
Object surface density,Obj.S/TV,8.2359E+000,1/mm
Centroid (x),Crd.X,9.9756E+000,mm
Centroid (y),Crd.Y,8.8228E+000,mm
Centroid (z),Crd.Z,1.9490E+001,mm
