# Supplementary material for: Expanding understanding of chick embryo’s nervous system development at HH22-HH41 embryonic stages using X-ray microcomputed tomography
Source: PLoS One. 2024 Nov 15;19(11):e0310426. doi: 10.1371/journal.pone.0310426 (PMC11567531; doi:10.1371/journal.pone.0310426)
Supplement: S1 Raw data — (ZIP) [file pone.0310426.s020.zip › text/12/12_pta_96_40__rec_tra_tra_tra_voi__voi_.ctan4.txt]

<<<<< Begin of workflow >>>>>

CT Analyser, Version: 1.18.4.0
Dataset name, C:\Results\RNF\OD\12\hindlimb\VOI\VOI\12_pta_96_40__rec_tra_tra_tra_voi__voi_1806.bmp
File postfix length, 4
File type, BMP
Roi filename, C:\Results\RNF\OD\12\hindlimb\VOI\VOI\12_pta_96_40__rec_tra_tra_tra_voi__voi_.roi
Image size (W/H), 1731, 976
Total number of images, 2714
Total Z-position range, 908, 3621
Number of images inside VOI, 2714
Z-position range of VOI, 908, 3621
Z spacing, 1
Pixel size (um), 8.868708

-----------------------------------------------------------------
[ 07/05/24 14:27:33 ]	Thresholding
Mode, Global
Lower grey threshold, 9
Upper grey threshold, 255
[ 07/05/24 14:27:41 ]	Thresholding done

-----------------------------------------------------------------
[ 07/05/24 14:28:25 ]	3D analysis

Date and time,05.07.2024 14:28
Operator identity,Skyscan 1176
Computer name,SCAN1176_078
Computation time,00:00:51
Dataset,12_pta_96_40__rec_tra_tra_tra_voi__voi_
Location,C:\Results\RNF\OD\12\hindlimb\VOI\VOI\

MORPHOMETRY RESULTS
----------------------------
Description,Abbreviation,Value,Unit

Number of layers,,2714
Lower vertical position,,8.0528E+000,mm
Upper vertical position,,3.2114E+001,mm
Pixel size,,8.8687E+000,um
Lower grey threshold,,9
Upper grey threshold,,255

Total VOI volume,TV,1.1995E+002,mm^3
Object volume,Obj.V,1.1988E+002,mm^3
Percent object volume,Obj.V/TV,9.9939E+001,%
Total VOI surface,TS,6.7437E+002,mm^2
Object surface,Obj.S,6.8602E+002,mm^2
Intersection surface,i.S,6.7105E+002,mm^2
Object surface / volume ratio,Obj.S/Obj.V,5.7225E+000,1/mm
Object surface density,Obj.S/TV,5.7190E+000,1/mm
Centroid (x),Crd.X,6.5670E+000,mm
Centroid (y),Crd.Y,3.5231E+000,mm
Centroid (z),Crd.Z,1.5450E+001,mm
