# Supplementary material for: Expanding understanding of chick embryo’s nervous system development at HH22-HH41 embryonic stages using X-ray microcomputed tomography
Source: PLoS One. 2024 Nov 15;19(11):e0310426. doi: 10.1371/journal.pone.0310426 (PMC11567531; doi:10.1371/journal.pone.0310426)
Supplement: S1 Raw data — (ZIP) [file pone.0310426.s020.zip › text/12/12_pta_96_40__rec_tra_voi__tra_voi_.ctan.txt]

<<<<< Begin of workflow >>>>>

CT Analyser, Version: 1.18.4.0
Dataset name, C:\Results\RNF\OD\12\cranium\VOI\12_pta_96_40__rec_tra_voi__tra_voi_1865.bmp
File postfix length, 4
File type, BMP
Roi filename, C:\Results\RNF\OD\12\cranium\VOI\12_pta_96_40__rec_tra_voi__tra_voi_.roi
Image size (W/H), 2133, 1535
Total number of images, 1096
Total Z-position range, 1132, 2227
Number of images inside VOI, 1096
Z-position range of VOI, 1132, 2227
Z spacing, 1
Pixel size (um), 8.868708

-----------------------------------------------------------------
[ 07/10/24 17:16:45 ]	Thresholding
Mode, Global
Lower grey threshold, 30
Upper grey threshold, 255
[ 07/10/24 17:16:51 ]	Thresholding done

-----------------------------------------------------------------
[ 07/10/24 17:17:30 ]	Despeckle
Type: Remove pores (2D space)
Detected by: by image borders
Apply to: Image
[ 07/10/24 17:17:49 ]	Despeckle done

-----------------------------------------------------------------
[ 07/10/24 17:18:30 ]	Despeckle
Type: Remove white speckles (2D space)
Area: less than 50 pixels
Apply to: Image
178999 speckles removed
[ 07/10/24 17:18:49 ]	Despeckle done

-----------------------------------------------------------------
[ 07/10/24 17:19:28 ]	Morphological operations
Type: Closing (2D space)
Kernel: Round
Radius:   5
Apply to: Image
[ 07/10/24 17:20:08 ]	Morphological operations done

-----------------------------------------------------------------
[ 07/10/24 17:20:47 ]	Despeckle
Type: Remove pores (2D space)
Detected by: by image borders
Apply to: Image
[ 07/10/24 17:21:06 ]	Despeckle done

-----------------------------------------------------------------
[ 07/10/24 17:22:46 ]	Morphological operations
Type: Closing (2D space)
Kernel: Round
Radius:  10
Apply to: Image
[ 07/10/24 17:23:38 ]	Morphological operations done

-----------------------------------------------------------------
[ 07/10/24 17:24:47 ]	Despeckle
Type: Remove pores (2D space)
Detected by: by image borders
Apply to: Image
[ 07/10/24 17:25:06 ]	Despeckle done

-----------------------------------------------------------------
[ 07/10/24 17:25:49 ]	Morphological operations
Type: Closing (2D space)
Kernel: Round
Radius:  20
Apply to: Image
[ 07/10/24 17:27:36 ]	Morphological operations done

-----------------------------------------------------------------
[ 07/10/24 17:28:26 ]	Despeckle
Type: Remove pores (2D space)
Detected by: by image borders
Apply to: Image
[ 07/10/24 17:28:45 ]	Despeckle done

-----------------------------------------------------------------
Mode : Shrink-wrap (3D space)
[ 07/10/24 17:31:51 ]	ROI shrink-wrap

-----------------------------------------------------------------
[ 07/10/24 17:32:47 ]	Save bitmaps (only ROI)

Destination folder: C:\Results\RNF\OD\12\cranium\VOI\Bone binary in ROI
File format: bmp
Number of saved files: 1096

<<<<< Begin of workflow >>>>>

CT Analyser, Version: 1.18.4.0
Dataset name, C:\Results\RNF\OD\12\cranium\VOI\12_pta_96_40__rec_tra_voi__tra_voi_1865.bmp
File postfix length, 4
File type, BMP
Image size (W/H), 2133, 1535
Total number of images, 1096
Total Z-position range, 1132, 2227
Number of images inside VOI, 1096
Z-position range of VOI, 1132, 2227
Z spacing, 1
Pixel size (um), 8.868708

-----------------------------------------------------------------
[ 07/10/24 17:36:56 ]	Thresholding
Mode, Global
Lower grey threshold, 5
Upper grey threshold, 255
[ 07/10/24 17:37:03 ]	Thresholding done

-----------------------------------------------------------------
[ 07/10/24 17:38:22 ]	3D analysis

Date and time,10.07.2024 17:38
Operator identity,Skyscan 1176
Computer name,SCAN1176_078
Computation time,00:00:40
Dataset,12_pta_96_40__rec_tra_voi__tra_voi_
Location,C:\Results\RNF\OD\12\cranium\VOI\

MORPHOMETRY RESULTS
----------------------------
Description,Abbreviation,Value,Unit

Number of layers,,1096
Lower vertical position,,1.0039E+001,mm
Upper vertical position,,1.9751E+001,mm
Pixel size,,8.8687E+000,um
Lower grey threshold,,5
Upper grey threshold,,255

Total VOI volume,TV,8.2476E+002,mm^3
Object volume,Obj.V,8.0312E+002,mm^3
Percent object volume,Obj.V/TV,9.7376E+001,%
Total VOI surface,TS,7.4970E+002,mm^2
Object surface,Obj.S,4.8710E+003,mm^2
Intersection surface,i.S,7.1171E+002,mm^2
Object surface / volume ratio,Obj.S/Obj.V,6.0652E+000,1/mm
Object surface density,Obj.S/TV,5.9060E+000,1/mm
Centroid (x),Crd.X,1.1415E+001,mm
Centroid (y),Crd.Y,6.8714E+000,mm
Centroid (z),Crd.Z,1.4740E+001,mm
