# Supplementary material for: Expanding understanding of chick embryo’s nervous system development at HH22-HH41 embryonic stages using X-ray microcomputed tomography
Source: PLoS One. 2024 Nov 15;19(11):e0310426. doi: 10.1371/journal.pone.0310426 (PMC11567531; doi:10.1371/journal.pone.0310426)
Supplement: S1 Raw data — (ZIP) [file pone.0310426.s020.zip › text/13/Emb 13_rec_Tra.log]

[System]
Scanner=NEOSCAN__80
Instrument S/N=80C2213
Software Version=3.0.2
[Acquisition]
Data Directory=D:\Results\Rgepakovsky\Embrion 13 days
Filename Prefix=Emb 13~00
Number Of Files=1412
Number Of Rows=2400
Number Of Columns=2752
Filename Index Length=8
Optical Axis (line)=1225
Object to Source (mm)=73.893750
Source Voltage (kV)=92
Source Current (uA)=43
Camera Exposure (ms)=828
Filter=Cu 0.25mm
Image Pixel Size (um)=15.040215
Rotation Step (deg)=0.150
Averaging (Nframes)=6
Vertical Position (mm)=10.144
Use 360 Rotation=NO
Rotation Direction=CC
Scanning Trajectory=ROUND
Reference Intensity=5800
Number of connected scans=3
Current scan number=1
Number of lines to be reconstructed=1140
Camera Movement Amplitude=16
Study Date and Time=18 Oct 2023  17h:16m:40s
Scan Duration=135 min 52 sec
Total Duration [3 Subscans]=6 h 53 min
[Reconstruction]
Reconstruction Program=NRecon
Program Version=Version: 1.7.4.2
Program Home Directory=C:\SkyScan1176
Reconstruction engine=GPUReconServer
Engine version=Version: 1.7.4
Reconstruction from batch=Yes
Postalignment Applied=1
Connected Reconstruction (parts)=3
Sub-scan post alignment [0]=13.000000
Sub-scan post alignment [1]=11.000000
Sub-scan post alignment [2]=13.000000
Sub-scan scan length [0]=1143
Sub-scan scan length [1]=1145
Sub-scan scan length [2]=1140
Used extra rotation per scan(deg)= 0.000  0.000  0.000 
Used extra shift in X per scan(micron)= 0.000  7.212  15.848 
Used extra shift in Y per scan(micron)= 0.000  -21.515  -59.333 
Reconstruction servers= SCAN1176_078 
Dataset Origin=NEOSCAN__80
Dataset Prefix=Emb 13~00
Dataset Directory=H:\Rgepakovsky\Embrion 13 days
Output Directory=C:\Results\RNF\Contrast\13
Time and Date=Nov 02, 2023  19:49:51
First Section=329
Last Section=4363
Reconstruction duration per slice (seconds)=2.102861
Total reconstruction time (1468 slices) in seconds=3087.000000
Section to Section Step=1
Sections Count=4035
Result File Type=BMP
Result File Header Length (bytes)=1134
Result Image Width (pixels)=2752
Result Image Height (pixels)=2752
Pixel Size (um)=14.98531
Reconstruction Angular Range (deg)=211.80
Use 180+=OFF
Angular Step (deg)=0.1500
Smoothing=1
Smoothing kernel=2 (Gaussian)
Ring Artifact Correction=10
Draw Scales=OFF
Object Bigger than FOV=OFF
Reconstruction from ROI=OFF
Filter cutoff relative to Nyquist frequency=100
Filter type=0
Filter type description=Hamming (Alpha=0.54)
Undersampling factor=1
Threshold for defect pixel mask (%)=0
Beam Hardening Correction (%)=41
CS Static Rotation (deg)=0.00
CS Static Rotation Total(deg)=0.00
Minimum for CS to Image Conversion=0.000000
Maximum for CS to Image Conversion=0.075000
HU Calibration=OFF
BMP LUT=0
Cone-beam Angle Horiz.(deg)=31.183147
Cone-beam Angle Vert.(deg)=27.354652
Automatic matching in Z=50
Automatic matching in X/Y=50
Automatic matching in rotation=5.000000
Automatic fusion=0
[File name convention]
Filename Index Length=8
Filename Prefix=Emb 13_rec_Tra
[CS image conversion 1]
Converted by=Dataviewer (Version: 1.5.6)
Conversion time=Nov 03, 2023  18:39:52
Original configuration file=Emb 13_rec.log
Conversion description=...VOI(1920,1824,3561) @ (369,368,289). Rotated(deg): (225.384, 168.225, 0.000). 
Image scale modified=0
HU calibration modified=0
