# Supplementary material for: Expanding understanding of chick embryo’s nervous system development at HH22-HH41 embryonic stages using X-ray microcomputed tomography
Source: PLoS One. 2024 Nov 15;19(11):e0310426. doi: 10.1371/journal.pone.0310426 (PMC11567531; doi:10.1371/journal.pone.0310426)
Supplement: S1 Raw data — (ZIP) [file pone.0310426.s020.zip › text/13/emb 13_rec_tra0000.ctan.txt]

<<<<< Begin of workflow >>>>>

CT Analyser, Version: 1.18.4.0
Dataset name, C:\Results\RNF\Contrast\13\Emb 13_rec_Tra\Emb 13_rec_Tra00001484.bmp
File postfix length, 4
File type, BMP
Image size (W/H), 1920, 1824
Total number of images, 3561
Total Z-position range, 618, 4178
Number of images inside VOI, 2982
Z-position range of VOI, 883, 3864
Z spacing, 1
Pixel size (um), 14.985314

-----------------------------------------------------------------
[ 02/02/24 17:20:45 ]	Thresholding
Mode, Global
Lower grey threshold, 30
Upper grey threshold, 255
[ 02/02/24 17:21:58 ]	Thresholding done

-----------------------------------------------------------------
[ 02/02/24 17:24:53 ]	Despeckle
Type: Remove pores (2D space)
Detected by: by image borders
Apply to: Image
[ 02/02/24 17:26:08 ]	Despeckle done

-----------------------------------------------------------------

-----------------------------------------------------------------
[ 02/02/24 17:29:05 ]	Despeckle
Type: Remove white speckles (2D space)
Area: less than 5 pixels
Apply to: Image
367857 speckles removed
[ 02/02/24 17:29:56 ]	Despeckle done

-----------------------------------------------------------------
[ 02/02/24 17:31:00 ]	Morphological operations
Type: Closing (2D space)
Kernel: Round
Radius:   5
Apply to: Image
[ 02/02/24 17:33:31 ]	Morphological operations done

-----------------------------------------------------------------
[ 02/02/24 17:36:04 ]	Despeckle
Type: Remove pores (2D space)
Detected by: by image borders
Apply to: Image
[ 02/02/24 17:37:17 ]	Despeckle done

-----------------------------------------------------------------
Mode : Shrink-wrap (3D space)
[ 02/02/24 17:53:17 ]	ROI shrink-wrap
