# Supplementary material for: Expanding understanding of chick embryo’s nervous system development at HH22-HH41 embryonic stages using X-ray microcomputed tomography
Source: PLoS One. 2024 Nov 15;19(11):e0310426. doi: 10.1371/journal.pone.0310426 (PMC11567531; doi:10.1371/journal.pone.0310426)
Supplement: S1 Raw data — (ZIP) [file pone.0310426.s020.zip › text/13/emb 13_rec_tra0000_voi_.ctan.txt]

<<<<< Begin of workflow >>>>>

CT Analyser, Version: 1.18.4.0
Dataset name, C:\Results\RNF\Contrast\13\Emb 13_rec_Tra\VOI\emb 13_rec_tra0000_voi_1026.bmp
File postfix length, 4
File type, BMP
Roi filename, C:\Results\RNF\Contrast\13\Emb 13_rec_Tra\VOI\emb 13_rec_tra0000_voi_.roi
Image size (W/H), 943, 687
Total number of images, 1489
Total Z-position range, 442, 1930
Number of images inside VOI, 1489
Z-position range of VOI, 442, 1930
Z spacing, 1
Pixel size (um), 29.970629

-----------------------------------------------------------------
[ 02/05/24 11:26:40 ]	Thresholding
Mode, Global
Lower grey threshold, 30
Upper grey threshold, 255
[ 02/05/24 11:26:41 ]	Thresholding done

-----------------------------------------------------------------

-----------------------------------------------------------------

-----------------------------------------------------------------
[ 02/05/24 11:27:14 ]	Despeckle
Type: Remove white speckles (2D space)
Area: less than 5 pixels
Apply to: Image
89196 speckles removed
[ 02/05/24 11:27:19 ]	Despeckle done

-----------------------------------------------------------------

-----------------------------------------------------------------
[ 02/05/24 11:27:39 ]	Despeckle
Type: Remove pores (2D space)
Detected by: by image borders
Apply to: Image
[ 02/05/24 11:27:46 ]	Despeckle done

-----------------------------------------------------------------
[ 02/05/24 11:27:59 ]	Morphological operations
Type: Closing (2D space)
Kernel: Round
Radius:   5
Apply to: Image
[ 02/05/24 11:28:14 ]	Morphological operations done

-----------------------------------------------------------------
[ 02/05/24 11:28:29 ]	Despeckle
Type: Remove pores (2D space)
Detected by: by image borders
Apply to: Image
[ 02/05/24 11:28:35 ]	Despeckle done

-----------------------------------------------------------------
[ 02/05/24 11:28:53 ]	Despeckle
Type: Remove white speckles (2D space)
Area: less than 30 pixels
Apply to: Image
10435 speckles removed
[ 02/05/24 11:28:57 ]	Despeckle done

-----------------------------------------------------------------
[ 02/05/24 11:29:39 ]	Save bitmaps (only ROI)

Destination folder: C:\Results\RNF\Contrast\13\Emb 13_rec_Tra\VOI\Bone binary in ROI
File format: bmp
Number of saved files: 1489

-----------------------------------------------------------------

-----------------------------------------------------------------
Mode : Shrink-wrap (3D space)
[ 02/05/24 11:31:19 ]	ROI shrink-wrap

-----------------------------------------------------------------
[ 02/05/24 11:32:08 ]	Save bitmaps (only ROI)

Destination folder: C:\Results\RNF\Contrast\13\Emb 13_rec_Tra\VOI\Bone binary in ROI
File format: bmp
Number of saved files: 1489

-----------------------------------------------------------------
[ 02/05/24 11:34:34 ]	3D analysis

Date and time,05.02.2024 11:34
Operator identity,Skyscan 1176
Computer name,SCAN1176_078
Computation time,00:00:11
Dataset,emb 13_rec_tra0000_voi_
Location,C:\Results\RNF\Contrast\13\Emb 13_rec_Tra\VOI\

MORPHOMETRY RESULTS
----------------------------
Description,Abbreviation,Value,Unit

Number of layers,,1489
Lower vertical position,,1.3247E+001,mm
Upper vertical position,,5.7843E+001,mm
Pixel size,,2.9971E+001,um
Lower grey threshold,,30
Upper grey threshold,,255

Total VOI volume,TV,3.1237E+003,mm^3
Object volume,Obj.V,3.1237E+003,mm^3
Percent object volume,Obj.V/TV,1.0000E+002,%
Total VOI surface,TS,5.6959E+003,mm^2
Object surface,Obj.S,5.6959E+003,mm^2
Intersection surface,i.S,5.6959E+003,mm^2
Object surface / volume ratio,Obj.S/Obj.V,1.8234E+000,1/mm
Object surface density,Obj.S/TV,1.8234E+000,1/mm
Centroid (x),Crd.X,1.2759E+001,mm
Centroid (y),Crd.Y,1.0155E+001,mm
Centroid (z),Crd.Z,4.1044E+001,mm


<<<<< Begin of workflow >>>>>

CT Analyser, Version: 1.18.4.0
Dataset name, E:\2024_RNF\13\Emb 13_rec_Tra\VOI\emb 13_rec_tra0000_voi_1184.bmp
File postfix length, 4
File type, BMP
Image size (W/H), 943, 687
Total number of images, 1489
Total Z-position range, 442, 1930
Number of images inside VOI, 1489
Z-position range of VOI, 442, 1930
Z spacing, 1
Pixel size (um), 29.970629

-----------------------------------------------------------------
[ 07/25/24 18:23:46 ]	Morphological operations
Type: Erosion (2D space)
Kernel: Round
Radius:  10
Apply to: Region of Interest
[ 07/25/24 18:24:00 ]	Morphological operations done

-----------------------------------------------------------------
[ 07/25/24 18:25:55 ]	Save bitmaps (only ROI)

Destination folder: E:\2024_RNF\13\Emb 13_rec_Tra\VOI\Bone binary in ROI(1)
File format: bmp
Number of saved files: 1489

<<<<< Begin of workflow >>>>>

CT Analyser, Version: 1.18.4.0
Dataset name, E:\2024_RNF\13\Emb 13_rec_Tra\VOI\emb 13_rec_tra0000_voi_1184.bmp
File postfix length, 4
File type, BMP
Image size (W/H), 943, 687
Total number of images, 1489
Total Z-position range, 442, 1930
Number of images inside VOI, 1489
Z-position range of VOI, 442, 1930
Z spacing, 1
Pixel size (um), 29.970629

-----------------------------------------------------------------
[ 07/25/24 18:29:07 ]	Thresholding
Mode, Global
Lower grey threshold, 52
Upper grey threshold, 255
[ 07/25/24 18:29:09 ]	Thresholding done

-----------------------------------------------------------------
[ 07/25/24 18:29:46 ]	3D analysis

Date and time,25.07.2024 18:29
Operator identity,Skyscan 1176
Computer name,SCAN1176_078
Computation time,00:00:11
Dataset,emb 13_rec_tra0000_voi_
Location,E:\2024_RNF\13\Emb 13_rec_Tra\VOI\

MORPHOMETRY RESULTS
----------------------------
Description,Abbreviation,Value,Unit

Number of layers,,1489
Lower vertical position,,1.3247E+001,mm
Upper vertical position,,5.7843E+001,mm
Pixel size,,2.9971E+001,um
Lower grey threshold,,52
Upper grey threshold,,255

Total VOI volume,TV,2.3952E+003,mm^3
Object volume,Obj.V,1.3514E+003,mm^3
Percent object volume,Obj.V/TV,5.6422E+001,%
Total VOI surface,TS,3.9155E+003,mm^2
Object surface,Obj.S,1.4280E+004,mm^2
Intersection surface,i.S,1.5584E+003,mm^2
Object surface / volume ratio,Obj.S/Obj.V,1.0567E+001,1/mm
Object surface density,Obj.S/TV,5.9621E+000,1/mm
Centroid (x),Crd.X,1.2449E+001,mm
Centroid (y),Crd.Y,1.0238E+001,mm
Centroid (z),Crd.Z,4.1044E+001,mm
