# Supplementary material for: Expanding understanding of chick embryo’s nervous system development at HH22-HH41 embryonic stages using X-ray microcomputed tomography
Source: PLoS One. 2024 Nov 15;19(11):e0310426. doi: 10.1371/journal.pone.0310426 (PMC11567531; doi:10.1371/journal.pone.0310426)
Supplement: S1 Raw data — (ZIP) [file pone.0310426.s020.zip › text/13/emb 13_rec_tra0000_voi__voi_.ctan.log]

-----------------------------------------------------------------
[ 02/05/24 13:41:36 ]	Thresholding started...
[ 02/05/24 13:41:36 ]	Thresholding done

-----------------------------------------------------------------
[ 02/05/24 13:41:46 ]	Despeckle
[ 02/05/24 13:41:47 ]	Despeckle done

-----------------------------------------------------------------
[ 02/05/24 13:42:17 ]	Despeckle
[ 02/05/24 13:42:18 ]	Despeckle done

-----------------------------------------------------------------
[ 02/05/24 13:42:40 ]	Morphological operations
[ 02/05/24 13:42:42 ]	Morphological operations done

-----------------------------------------------------------------
[ 02/05/24 13:42:50 ]	Despeckle
[ 02/05/24 13:42:52 ]	Despeckle done

-----------------------------------------------------------------
[ 02/05/24 13:43:01 ]	ROI shrink-wrap
[ 02/05/24 13:43:11 ]	ROI shrink-wrap done

-----------------------------------------------------------------
[ 02/05/24 13:43:17 ]	3D analysis started...
[ 02/05/24 13:43:19 ]	[ 02/05/24 13:43:19 ]	3D analysis done

-----------------------------------------------------------------
[ 02/05/24 13:43:22 ]	Save bitmaps (only ROI)
[ 02/05/24 13:43:29 ]	Save bitmaps done
