# Supplementary material for: Expanding understanding of chick embryo’s nervous system development at HH22-HH41 embryonic stages using X-ray microcomputed tomography
Source: PLoS One. 2024 Nov 15;19(11):e0310426. doi: 10.1371/journal.pone.0310426 (PMC11567531; doi:10.1371/journal.pone.0310426)
Supplement: S1 Raw data — (ZIP) [file pone.0310426.s020.zip › text/13/emb 13_rec_tra0000_voi__voi_.ctan.txt]

<<<<< Begin of workflow >>>>>

CT Analyser, Version: 1.18.4.0
Dataset name, C:\Results\RNF\Contrast\NS\SM\13\VOI\emb 13_rec_tra0000_voi__voi_1201.bmp
File postfix length, 4
File type, BMP
Roi filename, C:\Results\RNF\Contrast\NS\SM\13\VOI\emb 13_rec_tra0000_voi__voi_.roi
Image size (W/H), 521, 294
Total number of images, 1045
Total Z-position range, 836, 1880
Number of images inside VOI, 1045
Z-position range of VOI, 836, 1880
Z spacing, 1
Pixel size (um), 29.970629

-----------------------------------------------------------------
[ 02/05/24 13:41:36 ]	Thresholding
Mode, Global
Lower grey threshold, 20
Upper grey threshold, 255
[ 02/05/24 13:41:36 ]	Thresholding done

-----------------------------------------------------------------
[ 02/05/24 13:41:46 ]	Despeckle
Type: Remove pores (2D space)
Detected by: by image borders
Apply to: Image
[ 02/05/24 13:41:47 ]	Despeckle done

-----------------------------------------------------------------
[ 02/05/24 13:42:17 ]	Despeckle
Type: Remove white speckles (2D space)
Area: less than 10 pixels
Apply to: Image
11764 speckles removed
[ 02/05/24 13:42:18 ]	Despeckle done

-----------------------------------------------------------------
[ 02/05/24 13:42:40 ]	Morphological operations
Type: Closing (2D space)
Kernel: Round
Radius:   5
Apply to: Image
[ 02/05/24 13:42:42 ]	Morphological operations done

-----------------------------------------------------------------
[ 02/05/24 13:42:50 ]	Despeckle
Type: Remove pores (2D space)
Detected by: by image borders
Apply to: Image
[ 02/05/24 13:42:52 ]	Despeckle done

-----------------------------------------------------------------
Mode : Shrink-wrap (3D space)
[ 02/05/24 13:43:11 ]	ROI shrink-wrap

-----------------------------------------------------------------
[ 02/05/24 13:43:17 ]	3D analysis

Date and time,05.02.2024 13:43
Operator identity,Skyscan 1176
Computer name,SCAN1176_078
Computation time,00:00:02
Dataset,emb 13_rec_tra0000_voi__voi_
Location,C:\Results\RNF\Contrast\NS\SM\13\VOI\

MORPHOMETRY RESULTS
----------------------------
Description,Abbreviation,Value,Unit

Number of layers,,1045
Lower vertical position,,2.5055E+001,mm
Upper vertical position,,5.6345E+001,mm
Pixel size,,2.9971E+001,um
Lower grey threshold,,20
Upper grey threshold,,255

Total VOI volume,TV,3.4802E+002,mm^3
Object volume,Obj.V,3.4802E+002,mm^3
Percent object volume,Obj.V/TV,1.0000E+002,%
Total VOI surface,TS,6.9742E+002,mm^2
Object surface,Obj.S,6.9742E+002,mm^2
Intersection surface,i.S,6.9742E+002,mm^2
Object surface / volume ratio,Obj.S/Obj.V,2.0040E+000,1/mm
Object surface density,Obj.S/TV,2.0040E+000,1/mm
Centroid (x),Crd.X,5.6398E+000,mm
Centroid (y),Crd.Y,5.2546E+000,mm
Centroid (z),Crd.Z,4.2711E+001,mm


-----------------------------------------------------------------
[ 02/05/24 13:43:22 ]	Save bitmaps (only ROI)

Destination folder: C:\Results\RNF\Contrast\NS\SM\13\VOI\Bone binary in ROI
File format: bmp
Number of saved files: 1045
