# Supplementary material for: Expanding understanding of chick embryo’s nervous system development at HH22-HH41 embryonic stages using X-ray microcomputed tomography
Source: PLoS One. 2024 Nov 15;19(11):e0310426. doi: 10.1371/journal.pone.0310426 (PMC11567531; doi:10.1371/journal.pone.0310426)
Supplement: S1 Raw data — (ZIP) [file pone.0310426.s020.zip › text/13/emb 13_rec_tra0000_voi__voi__tra_voi_.ctan.txt]

<<<<< Begin of workflow >>>>>

CT Analyser, Version: 1.18.4.0
Dataset name, C:\Results\RNF\OD\13\cranium\VOI\emb 13_rec_tra0000_voi__voi__tra_voi_1637.bmp
File postfix length, 4
File type, BMP
Roi filename, C:\Results\RNF\OD\13\cranium\VOI\emb 13_rec_tra0000_voi__voi__tra_voi_.roi
Image size (W/H), 722, 399
Total number of images, 349
Total Z-position range, 1498, 1846
Number of images inside VOI, 349
Z-position range of VOI, 1498, 1846
Z spacing, 1
Pixel size (um), 29.970629

-----------------------------------------------------------------
[ 07/11/24 11:15:59 ]	Thresholding
Mode, Global
Lower grey threshold, 35
Upper grey threshold, 255
[ 07/11/24 11:15:59 ]	Thresholding done

-----------------------------------------------------------------
[ 07/11/24 11:16:08 ]	Despeckle
Type: Remove pores (2D space)
Detected by: by image borders
Apply to: Image
[ 07/11/24 11:16:09 ]	Despeckle done

-----------------------------------------------------------------
[ 07/11/24 11:16:39 ]	Despeckle
Type: Remove white speckles (2D space)
Area: less than 50 pixels
Apply to: Image
11194 speckles removed
[ 07/11/24 11:16:40 ]	Despeckle done

-----------------------------------------------------------------
[ 07/11/24 11:16:52 ]	Despeckle
Type: Remove white speckles (2D space)
Area: less than 70 pixels
Apply to: Image
850 speckles removed
[ 07/11/24 11:16:52 ]	Despeckle done

-----------------------------------------------------------------

-----------------------------------------------------------------
[ 07/11/24 11:17:21 ]	Despeckle
Type: Remove white speckles (2D space)
Area: less than 100 pixels
Apply to: Image
442 speckles removed
[ 07/11/24 11:17:21 ]	Despeckle done

-----------------------------------------------------------------
[ 07/11/24 11:17:29 ]	Morphological operations
Type: Closing (2D space)
Kernel: Round
Radius:   5
Apply to: Image
[ 07/11/24 11:17:31 ]	Morphological operations done

-----------------------------------------------------------------
[ 07/11/24 11:17:37 ]	Despeckle
Type: Remove pores (2D space)
Detected by: by image borders
Apply to: Image
[ 07/11/24 11:17:38 ]	Despeckle done

-----------------------------------------------------------------
[ 07/11/24 11:18:00 ]	Morphological operations
Type: Closing (2D space)
Kernel: Round
Radius:  10
Apply to: Image
[ 07/11/24 11:18:03 ]	Morphological operations done

-----------------------------------------------------------------
[ 07/11/24 11:18:08 ]	Despeckle
Type: Remove pores (2D space)
Detected by: by image borders
Apply to: Image
[ 07/11/24 11:18:08 ]	Despeckle done

-----------------------------------------------------------------
Mode : Shrink-wrap (3D space)
[ 07/11/24 11:18:19 ]	ROI shrink-wrap

-----------------------------------------------------------------
[ 07/11/24 11:18:33 ]	Save bitmaps (only ROI)

Destination folder: C:\Results\RNF\OD\13\cranium\VOI\Bone binary in ROI
File format: bmp
Number of saved files: 349
