# Supplementary material for: Expanding understanding of chick embryo’s nervous system development at HH22-HH41 embryonic stages using X-ray microcomputed tomography
Source: PLoS One. 2024 Nov 15;19(11):e0310426. doi: 10.1371/journal.pone.0310426 (PMC11567531; doi:10.1371/journal.pone.0310426)
Supplement: S1 Raw data — (ZIP) [file pone.0310426.s020.zip › text/13/emb 13_rec_tra0000_voi__voi__tra_voi_.log]

[CS image conversion 1]
Converted by=Dataviewer (Version: 1.5.6)
Conversion time=Jul 09, 2024  13:43:49
Conversion description=...VOI(860,445,542) @ (62,145,176). Rotated(deg): (292.461, 106.205, 97.438). 
Image scale modified=0
HU calibration modified=1
HU Rescale Intercept=-1000.000000
HU Rescale Slope=16.704575
[File name convention]
Filename Index Length=4
Filename Prefix=emb 13_rec_tra0000_voi__voi__Tra
