# Supplementary material for: Expanding understanding of chick embryo’s nervous system development at HH22-HH41 embryonic stages using X-ray microcomputed tomography
Source: PLoS One. 2024 Nov 15;19(11):e0310426. doi: 10.1371/journal.pone.0310426 (PMC11567531; doi:10.1371/journal.pone.0310426)
Supplement: S1 Raw data — (ZIP) [file pone.0310426.s020.zip › text/13/emb 13_rec_tra0000_voi__voi__tra_voi__voi_.ctan.txt]

<<<<< Begin of workflow >>>>>

CT Analyser, Version: 1.18.4.0
Dataset name, C:\Results\RNF\OD\13\cranium\VOI\VOI\emb 13_rec_tra0000_voi__voi__tra_voi__voi_1655.bmp
File postfix length, 4
File type, BMP
Roi filename, C:\Results\RNF\OD\13\cranium\VOI\VOI\emb 13_rec_tra0000_voi__voi__tra_voi__voi_.roi
Image size (W/H), 715, 371
Total number of images, 349
Total Z-position range, 1498, 1846
Number of images inside VOI, 349
Z-position range of VOI, 1498, 1846
Z spacing, 1
Pixel size (um), 29.970629

-----------------------------------------------------------------
[ 07/11/24 11:21:02 ]	Thresholding
Mode, Global
Lower grey threshold, 5
Upper grey threshold, 255
[ 07/11/24 11:21:03 ]	Thresholding done

-----------------------------------------------------------------
[ 07/11/24 11:21:09 ]	3D analysis

Date and time,11.07.2024 11:21
Operator identity,Skyscan 1176
Computer name,SCAN1176_078
Computation time,00:00:01
Dataset,emb 13_rec_tra0000_voi__voi__tra_voi__voi_
Location,C:\Results\RNF\OD\13\cranium\VOI\VOI\

MORPHOMETRY RESULTS
----------------------------
Description,Abbreviation,Value,Unit

Number of layers,,349
Lower vertical position,,4.4896E+001,mm
Upper vertical position,,5.5326E+001,mm
Pixel size,,2.9971E+001,um
Lower grey threshold,,5
Upper grey threshold,,255

Total VOI volume,TV,7.9320E+002,mm^3
Object volume,Obj.V,7.9141E+002,mm^3
Percent object volume,Obj.V/TV,9.9773E+001,%
Total VOI surface,TS,9.2391E+002,mm^2
Object surface,Obj.S,1.0154E+003,mm^2
Intersection surface,i.S,8.9146E+002,mm^2
Object surface / volume ratio,Obj.S/Obj.V,1.2830E+000,1/mm
Object surface density,Obj.S/TV,1.2801E+000,1/mm
Centroid (x),Crd.X,1.3614E+001,mm
Centroid (y),Crd.Y,5.5622E+000,mm
Centroid (z),Crd.Z,4.9426E+001,mm
