# Supplementary material for: Expanding understanding of chick embryo’s nervous system development at HH22-HH41 embryonic stages using X-ray microcomputed tomography
Source: PLoS One. 2024 Nov 15;19(11):e0310426. doi: 10.1371/journal.pone.0310426 (PMC11567531; doi:10.1371/journal.pone.0310426)
Supplement: S1 Raw data — (ZIP) [file pone.0310426.s020.zip › text/13/emb 13_rec_tra_tra0000_voi_.ctan.log]

-----------------------------------------------------------------
[ 11/15/23 15:37:41 ]	Thresholding started...
[ 11/15/23 15:37:44 ]	Thresholding done

-----------------------------------------------------------------
[ 11/15/23 15:38:03 ]	Despeckle
[ 11/15/23 15:38:13 ]	Despeckle done

-----------------------------------------------------------------
[ 11/15/23 15:38:30 ]	Morphological operations
[ 11/15/23 15:38:48 ]	Morphological operations done

-----------------------------------------------------------------
[ 11/15/23 15:39:07 ]	Despeckle
[ 11/15/23 15:39:18 ]	Despeckle done

-----------------------------------------------------------------
[ 11/15/23 15:39:39 ]	Despeckle
[ 11/15/23 15:39:46 ]	Despeckle done

-----------------------------------------------------------------
[ 11/15/23 15:39:57 ]	ROI shrink-wrap
[ 11/15/23 15:41:21 ]	ROI shrink-wrap done

-----------------------------------------------------------------
[ 11/15/23 15:42:11 ]	Save bitmaps (only ROI)
[ 11/15/23 15:42:27 ]	Save bitmaps done
