# Supplementary material for: Expanding understanding of chick embryo’s nervous system development at HH22-HH41 embryonic stages using X-ray microcomputed tomography
Source: PLoS One. 2024 Nov 15;19(11):e0310426. doi: 10.1371/journal.pone.0310426 (PMC11567531; doi:10.1371/journal.pone.0310426)
Supplement: S1 Raw data — (ZIP) [file pone.0310426.s020.zip › text/13/emb 13_rec_tra_tra0000_voi_.ctan.txt]

<<<<< Begin of workflow >>>>>

CT Analyser, Version: 1.18.4.0
Dataset name, C:\Results\RNF\Contrast\OD\13\hindlimb\VOI\emb 13_rec_tra_tra0000_voi_1591.bmp
File postfix length, 4
File type, BMP
Roi filename, C:\Results\RNF\Contrast\OD\13\hindlimb\VOI\emb 13_rec_tra_tra0000_voi_.roi
Image size (W/H), 1328, 682
Total number of images, 1850
Total Z-position range, 800, 2649
Number of images inside VOI, 1850
Z-position range of VOI, 800, 2649
Z spacing, 1
Pixel size (um), 14.985314

-----------------------------------------------------------------
[ 11/15/23 15:37:41 ]	Thresholding
Mode, Global
Lower grey threshold, 40
Upper grey threshold, 255
[ 11/15/23 15:37:44 ]	Thresholding done

-----------------------------------------------------------------
[ 11/15/23 15:38:03 ]	Despeckle
Type: Remove pores (2D space)
Detected by: by image borders
Apply to: Image
[ 11/15/23 15:38:13 ]	Despeckle done

-----------------------------------------------------------------
[ 11/15/23 15:38:30 ]	Morphological operations
Type: Closing (2D space)
Kernel: Round
Radius:   3
Apply to: Image
[ 11/15/23 15:38:48 ]	Morphological operations done

-----------------------------------------------------------------
[ 11/15/23 15:39:07 ]	Despeckle
Type: Remove pores (2D space)
Detected by: by image borders
Apply to: Image
[ 11/15/23 15:39:18 ]	Despeckle done

-----------------------------------------------------------------
[ 11/15/23 15:39:39 ]	Despeckle
Type: Remove white speckles (2D space)
Area: less than 3 pixels
Apply to: Image
2868 speckles removed
[ 11/15/23 15:39:46 ]	Despeckle done

-----------------------------------------------------------------
Mode : Shrink-wrap (3D space)
[ 11/15/23 15:41:21 ]	ROI shrink-wrap

-----------------------------------------------------------------
[ 11/15/23 15:42:11 ]	Save bitmaps (only ROI)

Destination folder: C:\Results\RNF\Contrast\OD\13\hindlimb\VOI\Bone binary in ROI
File format: bmp
Number of saved files: 1850
