# Supplementary material for: Expanding understanding of chick embryo’s nervous system development at HH22-HH41 embryonic stages using X-ray microcomputed tomography
Source: PLoS One. 2024 Nov 15;19(11):e0310426. doi: 10.1371/journal.pone.0310426 (PMC11567531; doi:10.1371/journal.pone.0310426)
Supplement: S1 Raw data — (ZIP) [file pone.0310426.s020.zip › text/13/emb 13_rec_tra_tra0000_voi__voi__voi_.ctan.log]

-----------------------------------------------------------------
[ 07/05/24 14:31:59 ]	Thresholding started...
[ 07/05/24 14:31:59 ]	Thresholding done

-----------------------------------------------------------------
[ 07/05/24 14:32:07 ]	3D analysis started...
[ 07/05/24 14:32:10 ]	[ 07/05/24 14:32:10 ]	3D analysis done
