# Supplementary material for: Expanding understanding of chick embryo’s nervous system development at HH22-HH41 embryonic stages using X-ray microcomputed tomography
Source: PLoS One. 2024 Nov 15;19(11):e0310426. doi: 10.1371/journal.pone.0310426 (PMC11567531; doi:10.1371/journal.pone.0310426)
Supplement: S1 Raw data — (ZIP) [file pone.0310426.s020.zip › text/13/emb 13_rec_tra_tra0000_voi__voi__voi_.ctan.txt]

<<<<< Begin of workflow >>>>>

CT Analyser, Version: 1.18.4.0
Dataset name, C:\Results\RNF\OD\13\wing\VOI\VOI\VOI\emb 13_rec_tra_tra0000_voi__voi__voi_2749.bmp
File postfix length, 4
File type, BMP
Roi filename, C:\Results\RNF\OD\13\wing\VOI\VOI\VOI\emb 13_rec_tra_tra0000_voi__voi__voi_.roi
Image size (W/H), 953, 425
Total number of images, 629
Total Z-position range, 2534, 3162
Number of images inside VOI, 629
Z-position range of VOI, 2534, 3162
Z spacing, 1
Pixel size (um), 14.985314

-----------------------------------------------------------------
[ 07/05/24 14:31:59 ]	Thresholding
Mode, Global
Lower grey threshold, 20
Upper grey threshold, 255
[ 07/05/24 14:31:59 ]	Thresholding done

-----------------------------------------------------------------
[ 07/05/24 14:32:07 ]	3D analysis

Date and time,05.07.2024 14:32
Operator identity,Skyscan 1176
Computer name,SCAN1176_078
Computation time,00:00:03
Dataset,emb 13_rec_tra_tra0000_voi__voi__voi_
Location,C:\Results\RNF\OD\13\wing\VOI\VOI\VOI\

MORPHOMETRY RESULTS
----------------------------
Description,Abbreviation,Value,Unit

Number of layers,,629
Lower vertical position,,3.7973E+001,mm
Upper vertical position,,4.7384E+001,mm
Pixel size,,1.4985E+001,um
Lower grey threshold,,20
Upper grey threshold,,255

Total VOI volume,TV,8.8340E+001,mm^3
Object volume,Obj.V,8.7057E+001,mm^3
Percent object volume,Obj.V/TV,9.8548E+001,%
Total VOI surface,TS,6.5214E+002,mm^2
Object surface,Obj.S,7.2430E+002,mm^2
Intersection surface,i.S,6.3384E+002,mm^2
Object surface / volume ratio,Obj.S/Obj.V,8.3199E+000,1/mm
Object surface density,Obj.S/TV,8.1990E+000,1/mm
Centroid (x),Crd.X,4.9648E+000,mm
Centroid (y),Crd.Y,3.2671E+000,mm
Centroid (z),Crd.Z,4.2518E+001,mm
