# Supplementary material for: Expanding understanding of chick embryo’s nervous system development at HH22-HH41 embryonic stages using X-ray microcomputed tomography
Source: PLoS One. 2024 Nov 15;19(11):e0310426. doi: 10.1371/journal.pone.0310426 (PMC11567531; doi:10.1371/journal.pone.0310426)
Supplement: S1 Raw data — (ZIP) [file pone.0310426.s020.zip › text/13/emb 13_rec_tra_tra_tra_tra0000_voi_.ctan.log]

-----------------------------------------------------------------
[ 02/05/24 11:59:29 ]	Thresholding started...
[ 02/05/24 11:59:30 ]	Thresholding done

-----------------------------------------------------------------

-----------------------------------------------------------------
[ 02/05/24 11:59:48 ]	Despeckle
[ 02/05/24 11:59:49 ]	Despeckle done

-----------------------------------------------------------------

-----------------------------------------------------------------
[ 02/05/24 12:00:37 ]	Morphological operations
[ 02/05/24 12:00:39 ]	Morphological operations done

-----------------------------------------------------------------

-----------------------------------------------------------------
[ 02/05/24 12:01:27 ]	ROI shrink-wrap
[ 02/05/24 12:02:03 ]	ROI shrink-wrap done

-----------------------------------------------------------------
[ 02/05/24 12:02:35 ]	Save bitmaps (only ROI)
[ 02/05/24 12:02:39 ]	Save bitmaps done

-----------------------------------------------------------------

-----------------------------------------------------------------
[ 02/05/24 12:03:29 ]	Thresholding started...
[ 02/05/24 12:03:30 ]	Thresholding done

-----------------------------------------------------------------
[ 02/05/24 12:03:46 ]	Despeckle
[ 02/05/24 12:03:47 ]	Despeckle done

-----------------------------------------------------------------
[ 02/05/24 12:04:12 ]	Despeckle
[ 02/05/24 12:04:13 ]	Despeckle done

-----------------------------------------------------------------
[ 02/05/24 12:04:18 ]	Morphological operations
[ 02/05/24 12:04:20 ]	Morphological operations done

-----------------------------------------------------------------
[ 02/05/24 12:04:28 ]	Despeckle
[ 02/05/24 12:04:29 ]	Despeckle done

-----------------------------------------------------------------
[ 02/05/24 12:04:35 ]	3D analysis started...
[ 02/05/24 12:04:37 ]	[ 02/05/24 12:04:37 ]	3D analysis done
