# Supplementary material for: Expanding understanding of chick embryo’s nervous system development at HH22-HH41 embryonic stages using X-ray microcomputed tomography
Source: PLoS One. 2024 Nov 15;19(11):e0310426. doi: 10.1371/journal.pone.0310426 (PMC11567531; doi:10.1371/journal.pone.0310426)
Supplement: S1 Raw data — (ZIP) [file pone.0310426.s020.zip › text/13/emb 13_rec_tra_tra_tra_tra0000_voi_.ctan.txt]

<<<<< Begin of workflow >>>>>

CT Analyser, Version: 1.18.4.0
Dataset name, C:\Results\RNF\Contrast\NS\CNS\13_cns\VOI(1)\emb 13_rec_tra_tra_tra_tra0000_voi_3301.bmp
File postfix length, 4
File type, BMP
Roi filename, C:\Results\RNF\Contrast\NS\CNS\13_cns\VOI(1)\emb 13_rec_tra_tra_tra_tra0000_voi_.roi
Image size (W/H), 580, 427
Total number of images, 578
Total Z-position range, 2999, 3576
Number of images inside VOI, 578
Z-position range of VOI, 2999, 3576
Z spacing, 1
Pixel size (um), 14.985314

-----------------------------------------------------------------
[ 02/05/24 11:59:29 ]	Thresholding
Mode, Global
Lower grey threshold, 50
Upper grey threshold, 255
[ 02/05/24 11:59:30 ]	Thresholding done

-----------------------------------------------------------------

-----------------------------------------------------------------
[ 02/05/24 11:59:48 ]	Despeckle
Type: Remove pores (2D space)
Detected by: by image borders
Apply to: Image
[ 02/05/24 11:59:49 ]	Despeckle done

-----------------------------------------------------------------

-----------------------------------------------------------------
[ 02/05/24 12:00:37 ]	Morphological operations
Type: Closing (2D space)
Kernel: Round
Radius:   5
Apply to: Image
[ 02/05/24 12:00:39 ]	Morphological operations done

-----------------------------------------------------------------

-----------------------------------------------------------------
Mode : Shrink-wrap (3D space)
Stretch over holes with diameter equal or less than 10 voxels
[ 02/05/24 12:02:03 ]	ROI shrink-wrap

-----------------------------------------------------------------
[ 02/05/24 12:02:35 ]	Save bitmaps (only ROI)

Destination folder: C:\Results\RNF\Contrast\NS\CNS\13_cns\VOI(1)\Bone binary in ROI
File format: bmp
Number of saved files: 578

<<<<< Begin of workflow >>>>>

CT Analyser, Version: 1.18.4.0
Dataset name, C:\Results\RNF\Contrast\NS\CNS\13_cns\VOI(1)\emb 13_rec_tra_tra_tra_tra0000_voi_3301.bmp
File postfix length, 4
File type, BMP
Image size (W/H), 580, 427
Total number of images, 578
Total Z-position range, 2999, 3576
Number of images inside VOI, 578
Z-position range of VOI, 2999, 3576
Z spacing, 1
Pixel size (um), 14.985314

-----------------------------------------------------------------

<<<<< Begin of workflow >>>>>

CT Analyser, Version: 1.18.4.0
Dataset name, C:\Results\RNF\Contrast\NS\CNS\13_cns\VOI(1)\emb 13_rec_tra_tra_tra_tra0000_voi_3301.bmp
File postfix length, 4
File type, BMP
Image size (W/H), 580, 427
Total number of images, 578
Total Z-position range, 2999, 3576
Number of images inside VOI, 578
Z-position range of VOI, 2999, 3576
Z spacing, 1
Pixel size (um), 14.985314

-----------------------------------------------------------------
[ 02/05/24 12:03:29 ]	Thresholding
Mode, Global
Lower grey threshold, 40
Upper grey threshold, 255
[ 02/05/24 12:03:30 ]	Thresholding done

-----------------------------------------------------------------
[ 02/05/24 12:03:46 ]	Despeckle
Type: Remove pores (2D space)
Detected by: by image borders
Apply to: Image
[ 02/05/24 12:03:47 ]	Despeckle done

-----------------------------------------------------------------
[ 02/05/24 12:04:12 ]	Despeckle
Type: Remove pores (2D space)
Detected by: by image borders
Apply to: Image
[ 02/05/24 12:04:13 ]	Despeckle done

-----------------------------------------------------------------
[ 02/05/24 12:04:18 ]	Morphological operations
Type: Closing (2D space)
Kernel: Round
Radius:   5
Apply to: Image
[ 02/05/24 12:04:20 ]	Morphological operations done

-----------------------------------------------------------------
[ 02/05/24 12:04:28 ]	Despeckle
Type: Remove pores (2D space)
Detected by: by image borders
Apply to: Image
[ 02/05/24 12:04:29 ]	Despeckle done

-----------------------------------------------------------------
[ 02/05/24 12:04:35 ]	3D analysis

Date and time,05.02.2024 12:04
Operator identity,Skyscan 1176
Computer name,SCAN1176_078
Computation time,00:00:02
Dataset,emb 13_rec_tra_tra_tra_tra0000_voi_
Location,C:\Results\RNF\Contrast\NS\CNS\13_cns\VOI(1)\

MORPHOMETRY RESULTS
----------------------------
Description,Abbreviation,Value,Unit

Number of layers,,578
Lower vertical position,,4.4941E+001,mm
Upper vertical position,,5.3587E+001,mm
Pixel size,,1.4985E+001,um
Lower grey threshold,,40
Upper grey threshold,,255

Total VOI volume,TV,1.0015E+002,mm^3
Object volume,Obj.V,9.9893E+001,mm^3
Percent object volume,Obj.V/TV,9.9745E+001,%
Total VOI surface,TS,2.8889E+002,mm^2
Object surface,Obj.S,2.9611E+002,mm^2
Intersection surface,i.S,2.7560E+002,mm^2
Object surface / volume ratio,Obj.S/Obj.V,2.9643E+000,1/mm
Object surface density,Obj.S/TV,2.9567E+000,1/mm
Centroid (x),Crd.X,4.3203E+000,mm
Centroid (y),Crd.Y,2.3407E+000,mm
Centroid (z),Crd.Z,4.9465E+001,mm
