# Supplementary material for: Expanding understanding of chick embryo’s nervous system development at HH22-HH41 embryonic stages using X-ray microcomputed tomography
Source: PLoS One. 2024 Nov 15;19(11):e0310426. doi: 10.1371/journal.pone.0310426 (PMC11567531; doi:10.1371/journal.pone.0310426)
Supplement: S1 Raw data — (ZIP) [file pone.0310426.s020.zip › text/13/emb 13_rec_tra_tra_tra_tra0000_voi_.ctan_.log]

-----------------------------------------------------------------
[ 02/02/24 16:38:14 ]	Thresholding started...
[ 02/02/24 16:38:14 ]	Thresholding done

-----------------------------------------------------------------
[ 02/02/24 16:38:25 ]	Despeckle
[ 02/02/24 16:38:26 ]	Despeckle done

-----------------------------------------------------------------
[ 02/02/24 16:38:33 ]	Despeckle
[ 02/02/24 16:38:35 ]	Despeckle done

-----------------------------------------------------------------
[ 02/02/24 16:39:07 ]	ROI shrink-wrap
[ 02/02/24 16:39:18 ]	ROI shrink-wrap done

-----------------------------------------------------------------
[ 02/02/24 16:39:31 ]	Save bitmaps (only ROI)
[ 02/02/24 16:39:34 ]	Save bitmaps done

-----------------------------------------------------------------
[ 02/02/24 16:39:38 ]	3D analysis started...
[ 02/02/24 16:39:40 ]	[ 02/02/24 16:39:40 ]	3D analysis done
