# Supplementary material for: Expanding understanding of chick embryo’s nervous system development at HH22-HH41 embryonic stages using X-ray microcomputed tomography
Source: PLoS One. 2024 Nov 15;19(11):e0310426. doi: 10.1371/journal.pone.0310426 (PMC11567531; doi:10.1371/journal.pone.0310426)
Supplement: S1 Raw data — (ZIP) [file pone.0310426.s020.zip › text/13/emb 13_rec_tra_tra_tra_tra0000_voi_.ctan_.txt]

<<<<< Begin of workflow >>>>>

CT Analyser, Version: 1.18.4.0
Dataset name, C:\Results\RNF\Contrast\NS\CNS\13_cns\VOI\emb 13_rec_tra_tra_tra_tra0000_voi_3479.bmp
File postfix length, 4
File type, BMP
Roi filename, C:\Results\RNF\Contrast\NS\CNS\13_cns\VOI\emb 13_rec_tra_tra_tra_tra0000_voi_.roi
Image size (W/H), 862, 653
Total number of images, 400
Total Z-position range, 3309, 3708
Number of images inside VOI, 400
Z-position range of VOI, 3309, 3708
Z spacing, 1
Pixel size (um), 14.985314

-----------------------------------------------------------------
[ 02/02/24 16:38:14 ]	Thresholding
Mode, Global
Lower grey threshold, 60
Upper grey threshold, 255
[ 02/02/24 16:38:14 ]	Thresholding done

-----------------------------------------------------------------
[ 02/02/24 16:38:25 ]	Despeckle
Type: Remove white speckles (2D space)
Area: less than 5 pixels
Apply to: Image
10718 speckles removed
[ 02/02/24 16:38:26 ]	Despeckle done

-----------------------------------------------------------------
[ 02/02/24 16:38:33 ]	Despeckle
Type: Remove pores (2D space)
Detected by: by image borders
Apply to: Image
[ 02/02/24 16:38:35 ]	Despeckle done

-----------------------------------------------------------------
Mode : Shrink-wrap (3D space)
[ 02/02/24 16:39:18 ]	ROI shrink-wrap

-----------------------------------------------------------------
[ 02/02/24 16:39:31 ]	Save bitmaps (only ROI)

Destination folder: C:\Results\RNF\Contrast\NS\CNS\13_cns\VOI\Bone binary in ROI
File format: bmp
Number of saved files: 400

-----------------------------------------------------------------
[ 02/02/24 16:39:38 ]	3D analysis

Date and time,02.02.2024 16:39
Operator identity,Skyscan 1176
Computer name,SCAN1176_078
Computation time,00:00:02
Dataset,emb 13_rec_tra_tra_tra_tra0000_voi_
Location,C:\Results\RNF\Contrast\NS\CNS\13_cns\VOI\

MORPHOMETRY RESULTS
----------------------------
Description,Abbreviation,Value,Unit

Number of layers,,400
Lower vertical position,,4.9586E+001,mm
Upper vertical position,,5.5566E+001,mm
Pixel size,,1.4985E+001,um
Lower grey threshold,,60
Upper grey threshold,,255

Total VOI volume,TV,2.5979E+002,mm^3
Object volume,Obj.V,2.5979E+002,mm^3
Percent object volume,Obj.V/TV,1.0000E+002,%
Total VOI surface,TS,7.6503E+002,mm^2
Object surface,Obj.S,7.6503E+002,mm^2
Intersection surface,i.S,7.6503E+002,mm^2
Object surface / volume ratio,Obj.S/Obj.V,2.9448E+000,1/mm
Object surface density,Obj.S/TV,2.9448E+000,1/mm
Centroid (x),Crd.X,6.1292E+000,mm
Centroid (y),Crd.Y,4.7513E+000,mm
Centroid (z),Crd.Z,5.2667E+001,mm
