# Supplementary material for: Expanding understanding of chick embryo’s nervous system development at HH22-HH41 embryonic stages using X-ray microcomputed tomography
Source: PLoS One. 2024 Nov 15;19(11):e0310426. doi: 10.1371/journal.pone.0310426 (PMC11567531; doi:10.1371/journal.pone.0310426)
Supplement: S1 Raw data — (ZIP) [file pone.0310426.s020.zip › text/14/14_pta_96_40__rec_spr_tra_tra_tra_voi_.ctan.txt]

<<<<< Begin of workflow >>>>>

CT Analyser, Version: 1.18.4.0
Dataset name, C:\Results\RNF\Contrast\NS\CNS\Itogo\14_1\VOI\14_pta_96_40__rec_spr_tra_tra_tra_voi_3075.bmp
File postfix length, 4
File type, BMP
Roi filename, C:\Results\RNF\Contrast\NS\CNS\Itogo\14_1\VOI\14_pta_96_40__rec_spr_tra_tra_tra_voi_.roi
Image size (W/H), 909, 656
Total number of images, 438
Total Z-position range, 2957, 3394
Number of images inside VOI, 438
Z-position range of VOI, 2957, 3394
Z spacing, 1
Pixel size (um), 17.737415

-----------------------------------------------------------------
[ 02/07/24 13:02:52 ]	Thresholding
Mode, Global
Lower grey threshold, 30
Upper grey threshold, 255
[ 02/07/24 13:02:53 ]	Thresholding done

-----------------------------------------------------------------
[ 02/07/24 13:03:17 ]	Despeckle
Type: Remove pores (2D space)
Detected by: by image borders
Apply to: Image
[ 02/07/24 13:03:18 ]	Despeckle done

-----------------------------------------------------------------
[ 02/07/24 13:03:46 ]	Despeckle
Type: Remove white speckles (2D space)
Area: less than 10 pixels
Apply to: Image
45118 speckles removed
[ 02/07/24 13:03:48 ]	Despeckle done

-----------------------------------------------------------------
[ 02/07/24 13:03:57 ]	Despeckle
Type: Remove white speckles (2D space)
Area: less than 20 pixels
Apply to: Image
9419 speckles removed
[ 02/07/24 13:03:59 ]	Despeckle done

-----------------------------------------------------------------
[ 02/07/24 13:04:05 ]	Morphological operations
Type: Closing (2D space)
Kernel: Round
Radius:   5
Apply to: Image
[ 02/07/24 13:04:08 ]	Morphological operations done

-----------------------------------------------------------------
[ 02/07/24 13:04:17 ]	Despeckle
Type: Remove pores (2D space)
Detected by: by image borders
Apply to: Image
[ 02/07/24 13:04:18 ]	Despeckle done

-----------------------------------------------------------------
Mode : Shrink-wrap (3D space)
[ 02/07/24 13:04:40 ]	ROI shrink-wrap

-----------------------------------------------------------------
[ 02/07/24 13:04:53 ]	Save bitmaps (only ROI)

Destination folder: C:\Results\RNF\Contrast\NS\CNS\Itogo\14_1\VOI\Bone binary in ROI
File format: bmp
Number of saved files: 438

-----------------------------------------------------------------
[ 02/07/24 13:05:02 ]	3D analysis

Date and time,07.02.2024 13:05
Operator identity,Skyscan 1176
Computer name,SCAN1176_078
Computation time,00:00:03
Dataset,14_pta_96_40__rec_spr_tra_tra_tra_voi_
Location,C:\Results\RNF\Contrast\NS\CNS\Itogo\14_1\VOI\

MORPHOMETRY RESULTS
----------------------------
Description,Abbreviation,Value,Unit

Number of layers,,438
Lower vertical position,,5.2450E+001,mm
Upper vertical position,,6.0201E+001,mm
Pixel size,,1.7737E+001,um
Lower grey threshold,,30
Upper grey threshold,,255

Total VOI volume,TV,4.5423E+002,mm^3
Object volume,Obj.V,4.5423E+002,mm^3
Percent object volume,Obj.V/TV,1.0000E+002,%
Total VOI surface,TS,9.0746E+002,mm^2
Object surface,Obj.S,9.0746E+002,mm^2
Intersection surface,i.S,9.0746E+002,mm^2
Object surface / volume ratio,Obj.S/Obj.V,1.9978E+000,1/mm
Object surface density,Obj.S/TV,1.9978E+000,1/mm
Centroid (x),Crd.X,8.8216E+000,mm
Centroid (y),Crd.Y,5.8590E+000,mm
Centroid (z),Crd.Z,5.6066E+001,mm
