# Supplementary material for: Expanding understanding of chick embryo’s nervous system development at HH22-HH41 embryonic stages using X-ray microcomputed tomography
Source: PLoS One. 2024 Nov 15;19(11):e0310426. doi: 10.1371/journal.pone.0310426 (PMC11567531; doi:10.1371/journal.pone.0310426)
Supplement: S1 Raw data — (ZIP) [file pone.0310426.s020.zip › text/14/14_pta_96_40__rec_spr_tra_tra_voi_.ctan.txt]

<<<<< Begin of workflow >>>>>

CT Analyser, Version: 1.18.4.0
Dataset name, C:\Results\RNF\Contrast\NS\CNS\Itogo\14\VOI\14_pta_96_40__rec_spr_tra_tra_voi_2493.bmp
File postfix length, 4
File type, BMP
Roi filename, C:\Results\RNF\Contrast\NS\CNS\Itogo\14\VOI\14_pta_96_40__rec_spr_tra_tra_voi_.roi
Image size (W/H), 581, 475
Total number of images, 571
Total Z-position range, 2312, 2882
Number of images inside VOI, 571
Z-position range of VOI, 2312, 2882
Z spacing, 1
Pixel size (um), 17.737415

-----------------------------------------------------------------
[ 02/07/24 16:58:24 ]	Thresholding
Mode, Global
Lower grey threshold, 40
Upper grey threshold, 255
[ 02/07/24 16:58:24 ]	Thresholding done

-----------------------------------------------------------------
[ 02/07/24 16:58:32 ]	Despeckle
Type: Remove pores (2D space)
Detected by: by image borders
Apply to: Image
[ 02/07/24 16:58:33 ]	Despeckle done

-----------------------------------------------------------------
[ 02/07/24 16:59:07 ]	Despeckle
Type: Remove white speckles (2D space)
Area: less than 10 pixels
Apply to: Image
8461 speckles removed
[ 02/07/24 16:59:08 ]	Despeckle done

-----------------------------------------------------------------
[ 02/07/24 16:59:16 ]	Morphological operations
Type: Closing (2D space)
Kernel: Round
Radius:   5
Apply to: Image
[ 02/07/24 16:59:19 ]	Morphological operations done

-----------------------------------------------------------------
[ 02/07/24 16:59:25 ]	Despeckle
Type: Remove pores (2D space)
Detected by: by image borders
Apply to: Image
[ 02/07/24 16:59:26 ]	Despeckle done

-----------------------------------------------------------------
Mode : Shrink-wrap (3D space)
[ 02/07/24 17:00:34 ]	ROI shrink-wrap

-----------------------------------------------------------------
[ 02/07/24 17:01:11 ]	3D analysis

Date and time,07.02.2024 17:01
Operator identity,Skyscan 1176
Computer name,SCAN1176_078
Computation time,00:00:02
Dataset,14_pta_96_40__rec_spr_tra_tra_voi_
Location,C:\Results\RNF\Contrast\NS\CNS\Itogo\14\VOI\

MORPHOMETRY RESULTS
----------------------------
Description,Abbreviation,Value,Unit

Number of layers,,571
Lower vertical position,,4.1009E+001,mm
Upper vertical position,,5.1119E+001,mm
Pixel size,,1.7737E+001,um
Lower grey threshold,,40
Upper grey threshold,,255

Total VOI volume,TV,3.5782E+002,mm^3
Object volume,Obj.V,3.5782E+002,mm^3
Percent object volume,Obj.V/TV,1.0000E+002,%
Total VOI surface,TS,4.5903E+002,mm^2
Object surface,Obj.S,4.5903E+002,mm^2
Intersection surface,i.S,4.5903E+002,mm^2
Object surface / volume ratio,Obj.S/Obj.V,1.2829E+000,1/mm
Object surface density,Obj.S/TV,1.2829E+000,1/mm
Centroid (x),Crd.X,5.1374E+000,mm
Centroid (y),Crd.Y,3.7681E+000,mm
Centroid (z),Crd.Z,4.5886E+001,mm


<<<<< Begin of workflow >>>>>

CT Analyser, Version: 1.18.4.0
Dataset name, C:\Results\RNF\Contrast\NS\CNS\Itogo\14\VOI\14_pta_96_40__rec_spr_tra_tra_voi_2493.bmp
File postfix length, 4
File type, BMP
Roi filename, C:\Results\RNF\Contrast\NS\CNS\Itogo\14\VOI\14_pta_96_40__rec_spr_tra_tra_voi_.roi
Image size (W/H), 581, 475
Total number of images, 571
Total Z-position range, 2312, 2882
Number of images inside VOI, 571
Z-position range of VOI, 2312, 2882
Z spacing, 1
Pixel size (um), 17.737415

-----------------------------------------------------------------
[ 02/07/24 17:02:01 ]	Thresholding
Mode, Global
Lower grey threshold, 40
Upper grey threshold, 255
[ 02/07/24 17:02:01 ]	Thresholding done

-----------------------------------------------------------------
[ 02/07/24 17:02:11 ]	Despeckle
Type: Remove pores (2D space)
Detected by: by image borders
Apply to: Image
[ 02/07/24 17:02:12 ]	Despeckle done

-----------------------------------------------------------------
[ 02/07/24 17:02:19 ]	Despeckle
Type: Remove white speckles (2D space)
Area: less than 10 pixels
Apply to: Image
8461 speckles removed
[ 02/07/24 17:02:20 ]	Despeckle done

-----------------------------------------------------------------
[ 02/07/24 17:02:26 ]	Morphological operations
Type: Closing (2D space)
Kernel: Round
Radius:   5
Apply to: Image
[ 02/07/24 17:02:28 ]	Morphological operations done

-----------------------------------------------------------------
[ 02/07/24 17:02:36 ]	Despeckle
Type: Remove pores (2D space)
Detected by: by image borders
Apply to: Image
[ 02/07/24 17:02:37 ]	Despeckle done

-----------------------------------------------------------------
Mode : Shrink-wrap (3D space)
[ 02/07/24 17:02:52 ]	ROI shrink-wrap

-----------------------------------------------------------------
[ 02/07/24 17:03:00 ]	Save bitmaps (only ROI)

Destination folder: C:\Results\RNF\Contrast\NS\CNS\Itogo\14\VOI\Bone binary in ROI
File format: bmp
Number of saved files: 571

<<<<< Begin of workflow >>>>>

CT Analyser, Version: 1.18.4.0
Dataset name, C:\Results\RNF\Contrast\NS\CNS\Itogo\14\VOI\14_pta_96_40__rec_spr_tra_tra_voi_2493.bmp
File postfix length, 4
File type, BMP
Image size (W/H), 581, 475
Total number of images, 571
Total Z-position range, 2312, 2882
Number of images inside VOI, 571
Z-position range of VOI, 2312, 2882
Z spacing, 1
Pixel size (um), 17.737415

<<<<< Begin of workflow >>>>>

CT Analyser, Version: 1.18.4.0
Dataset name, C:\Results\RNF\Contrast\NS\CNS\Itogo\14\VOI\14_pta_96_40__rec_spr_tra_tra_voi_2493.bmp
File postfix length, 4
File type, BMP
Image size (W/H), 581, 475
Total number of images, 571
Total Z-position range, 2312, 2882
Number of images inside VOI, 571
Z-position range of VOI, 2312, 2882
Z spacing, 1
Pixel size (um), 17.737415

-----------------------------------------------------------------
[ 02/07/24 17:06:50 ]	Thresholding
Mode, Global
Lower grey threshold, 40
Upper grey threshold, 255
[ 02/07/24 17:06:50 ]	Thresholding done

-----------------------------------------------------------------
[ 02/07/24 17:06:59 ]	3D analysis

Date and time,07.02.2024 17:06
Operator identity,Skyscan 1176
Computer name,SCAN1176_078
Computation time,00:00:02
Dataset,14_pta_96_40__rec_spr_tra_tra_voi_
Location,C:\Results\RNF\Contrast\NS\CNS\Itogo\14\VOI\

MORPHOMETRY RESULTS
----------------------------
Description,Abbreviation,Value,Unit

Number of layers,,571
Lower vertical position,,4.1009E+001,mm
Upper vertical position,,5.1119E+001,mm
Pixel size,,1.7737E+001,um
Lower grey threshold,,40
Upper grey threshold,,255

Total VOI volume,TV,3.5782E+002,mm^3
Object volume,Obj.V,1.2835E+002,mm^3
Percent object volume,Obj.V/TV,3.5870E+001,%
Total VOI surface,TS,4.5903E+002,mm^2
Object surface,Obj.S,1.1861E+003,mm^2
Intersection surface,i.S,2.7362E+002,mm^2
Object surface / volume ratio,Obj.S/Obj.V,9.2411E+000,1/mm
Object surface density,Obj.S/TV,3.3148E+000,1/mm
Centroid (x),Crd.X,4.7947E+000,mm
Centroid (y),Crd.Y,3.7737E+000,mm
Centroid (z),Crd.Z,4.5960E+001,mm
