# Supplementary material for: Expanding understanding of chick embryo’s nervous system development at HH22-HH41 embryonic stages using X-ray microcomputed tomography
Source: PLoS One. 2024 Nov 15;19(11):e0310426. doi: 10.1371/journal.pone.0310426 (PMC11567531; doi:10.1371/journal.pone.0310426)
Supplement: S1 Raw data — (ZIP) [file pone.0310426.s020.zip › text/14/14_pta_96_40__rec_spr_tra_voi_.ctan.txt]

<<<<< Begin of workflow >>>>>

CT Analyser, Version: 1.18.4.0
Dataset name, C:\Results\RNF\Contrast\NS\14\VOI\14_pta_96_40__rec_spr_tra_voi_1354.bmp
File postfix length, 4
File type, BMP
Roi filename, C:\Results\RNF\Contrast\NS\14\VOI\14_pta_96_40__rec_spr_tra_voi_.roi
Resized by, 2
Averaging in 3D, off
Image size (W/H), 834, 880
Total number of images, 1513
Total Z-position range, 282, 1794
Number of images inside VOI, 1513
Z-position range of VOI, 282, 1794
Z spacing, 1
Pixel size (um), 35.474831

-----------------------------------------------------------------
[ 02/07/24 11:27:37 ]	Thresholding
Mode, Global
Lower grey threshold, 40
Upper grey threshold, 255
[ 02/07/24 11:27:39 ]	Thresholding done

-----------------------------------------------------------------
[ 02/07/24 11:28:15 ]	Despeckle
Type: Remove pores (2D space)
Detected by: by image borders
Apply to: Image
[ 02/07/24 11:28:23 ]	Despeckle done

-----------------------------------------------------------------
[ 02/07/24 11:28:56 ]	Morphological operations
Type: Closing (2D space)
Kernel: Round
Radius:   5
Apply to: Image
[ 02/07/24 11:29:14 ]	Morphological operations done

-----------------------------------------------------------------
[ 02/07/24 11:29:35 ]	Despeckle
Type: Remove pores (2D space)
Detected by: by image borders
Apply to: Image
[ 02/07/24 11:29:42 ]	Despeckle done

-----------------------------------------------------------------

-----------------------------------------------------------------
Mode : Shrink-wrap (3D space)
[ 02/07/24 11:31:04 ]	ROI shrink-wrap

-----------------------------------------------------------------
[ 02/07/24 11:31:25 ]	Save bitmaps (only ROI)

Destination folder: C:\Results\RNF\Contrast\NS\14\VOI\Bone binary in ROI
File format: bmp
Number of saved files: 1513

-----------------------------------------------------------------
[ 02/07/24 11:31:43 ]	3D analysis

Date and time,07.02.2024 11:31
Operator identity,Skyscan 1176
Computer name,SCAN1176_078
Computation time,00:00:13
Dataset,14_pta_96_40__rec_spr_tra_voi_
Location,C:\Results\RNF\Contrast\NS\14\VOI\

MORPHOMETRY RESULTS
----------------------------
Description,Abbreviation,Value,Unit

Number of layers,,1513
Lower vertical position,,1.0004E+001,mm
Upper vertical position,,6.3642E+001,mm
Pixel size,,3.5475E+001,um
Lower grey threshold,,40
Upper grey threshold,,255

Total VOI volume,TV,5.8248E+003,mm^3
Object volume,Obj.V,5.8248E+003,mm^3
Percent object volume,Obj.V/TV,1.0000E+002,%
Total VOI surface,TS,8.6456E+003,mm^2
Object surface,Obj.S,8.6456E+003,mm^2
Intersection surface,i.S,8.6456E+003,mm^2
Object surface / volume ratio,Obj.S/Obj.V,1.4843E+000,1/mm
Object surface density,Obj.S/TV,1.4843E+000,1/mm
Centroid (x),Crd.X,1.3503E+001,mm
Centroid (y),Crd.Y,1.0775E+001,mm
Centroid (z),Crd.Z,3.9602E+001,mm
