# Supplementary material for: Expanding understanding of chick embryo’s nervous system development at HH22-HH41 embryonic stages using X-ray microcomputed tomography
Source: PLoS One. 2024 Nov 15;19(11):e0310426. doi: 10.1371/journal.pone.0310426 (PMC11567531; doi:10.1371/journal.pone.0310426)
Supplement: S1 Raw data — (ZIP) [file pone.0310426.s020.zip › text/14/14_pta_96_40__rec_spr_tra_voi__tra_voi_.ctan.txt]

<<<<< Begin of workflow >>>>>

CT Analyser, Version: 1.18.4.0
Dataset name, C:\Results\RNF\Contrast\NS\SM\14\VOI\14_pta_96_40__rec_spr_tra_voi__tra_voi_2101.bmp
File postfix length, 4
File type, BMP
Roi filename, C:\Results\RNF\Contrast\NS\SM\14\VOI\14_pta_96_40__rec_spr_tra_voi__tra_voi_.roi
Image size (W/H), 882, 471
Total number of images, 2120
Total Z-position range, 1032, 3151
Number of images inside VOI, 2120
Z-position range of VOI, 1032, 3151
Z spacing, 1
Pixel size (um), 17.737415

-----------------------------------------------------------------
[ 02/07/24 16:17:14 ]	Thresholding
Mode, Global
Lower grey threshold, 10
Upper grey threshold, 255
[ 02/07/24 16:17:16 ]	Thresholding done

-----------------------------------------------------------------
[ 02/07/24 16:17:42 ]	Despeckle
Type: Remove pores (2D space)
Detected by: by image borders
Apply to: Image
[ 02/07/24 16:17:48 ]	Despeckle done

-----------------------------------------------------------------
[ 02/07/24 16:20:09 ]	Despeckle
Type: Remove white speckles (2D space)
Area: less than 20 pixels
Apply to: Image
47646 speckles removed
[ 02/07/24 16:20:13 ]	Despeckle done

-----------------------------------------------------------------
[ 02/07/24 16:20:26 ]	Morphological operations
Type: Closing (2D space)
Kernel: Round
Radius:   5
Apply to: Image
[ 02/07/24 16:20:37 ]	Morphological operations done

-----------------------------------------------------------------
[ 02/07/24 16:21:01 ]	Despeckle
Type: Remove pores (2D space)
Detected by: by image borders
Apply to: Image
[ 02/07/24 16:21:06 ]	Despeckle done

-----------------------------------------------------------------
[ 02/07/24 16:21:28 ]	3D analysis

Date and time,07.02.2024 16:21
Operator identity,Skyscan 1176
Computer name,SCAN1176_078
Computation time,00:00:10
Dataset,14_pta_96_40__rec_spr_tra_voi__tra_voi_
Location,C:\Results\RNF\Contrast\NS\SM\14\VOI\

MORPHOMETRY RESULTS
----------------------------
Description,Abbreviation,Value,Unit

Number of layers,,2120
Lower vertical position,,1.8305E+001,mm
Upper vertical position,,5.5891E+001,mm
Pixel size,,1.7737E+001,um
Lower grey threshold,,10
Upper grey threshold,,255

Total VOI volume,TV,5.3248E+002,mm^3
Object volume,Obj.V,4.9354E+002,mm^3
Percent object volume,Obj.V/TV,9.2686E+001,%
Total VOI surface,TS,7.1703E+002,mm^2
Object surface,Obj.S,9.2143E+002,mm^2
Intersection surface,i.S,4.8069E+002,mm^2
Object surface / volume ratio,Obj.S/Obj.V,1.8670E+000,1/mm
Object surface density,Obj.S/TV,1.7304E+000,1/mm
Centroid (x),Crd.X,6.5733E+000,mm
Centroid (y),Crd.Y,4.5080E+000,mm
Centroid (z),Crd.Z,3.9683E+001,mm


-----------------------------------------------------------------
Mode : Shrink-wrap (3D space)
[ 02/07/24 16:22:26 ]	ROI shrink-wrap

-----------------------------------------------------------------

-----------------------------------------------------------------
[ 02/07/24 16:22:59 ]	Morphological operations
Type: Closing (2D space)
Kernel: Round
Radius:  10
Apply to: Image
[ 02/07/24 16:23:16 ]	Morphological operations done

-----------------------------------------------------------------
[ 02/07/24 16:24:59 ]	Despeckle
Type: Remove pores (2D space)
Detected by: by image borders
Apply to: Image
[ 02/07/24 16:25:05 ]	Despeckle done

-----------------------------------------------------------------
Mode : Shrink-wrap (3D space)
[ 02/07/24 16:26:09 ]	ROI shrink-wrap

-----------------------------------------------------------------
[ 02/07/24 16:26:22 ]	3D analysis

Date and time,07.02.2024 16:26
Operator identity,Skyscan 1176
Computer name,SCAN1176_078
Computation time,00:00:12
Dataset,14_pta_96_40__rec_spr_tra_voi__tra_voi_
Location,C:\Results\RNF\Contrast\NS\SM\14\VOI\

MORPHOMETRY RESULTS
----------------------------
Description,Abbreviation,Value,Unit

Number of layers,,2120
Lower vertical position,,1.8305E+001,mm
Upper vertical position,,5.5891E+001,mm
Pixel size,,1.7737E+001,um
Lower grey threshold,,10
Upper grey threshold,,255

Total VOI volume,TV,4.9354E+002,mm^3
Object volume,Obj.V,4.9354E+002,mm^3
Percent object volume,Obj.V/TV,1.0000E+002,%
Total VOI surface,TS,9.2143E+002,mm^2
Object surface,Obj.S,9.2143E+002,mm^2
Intersection surface,i.S,9.2143E+002,mm^2
Object surface / volume ratio,Obj.S/Obj.V,1.8670E+000,1/mm
Object surface density,Obj.S/TV,1.8670E+000,1/mm
Centroid (x),Crd.X,6.5733E+000,mm
Centroid (y),Crd.Y,4.5080E+000,mm
Centroid (z),Crd.Z,3.9683E+001,mm


-----------------------------------------------------------------
[ 02/07/24 16:26:37 ]	Save bitmaps (only ROI)

Destination folder: C:\Results\RNF\Contrast\NS\SM\14\VOI\Bone binary in ROI
File format: bmp
Number of saved files: 2120
