# Supplementary material for: Expanding understanding of chick embryo’s nervous system development at HH22-HH41 embryonic stages using X-ray microcomputed tomography
Source: PLoS One. 2024 Nov 15;19(11):e0310426. doi: 10.1371/journal.pone.0310426 (PMC11567531; doi:10.1371/journal.pone.0310426)
Supplement: S1 Raw data — (ZIP) [file pone.0310426.s020.zip › text/14/14_pta_96_40__rec_spr_tra_voi__tra_voi_.ctan5.txt]

<<<<< Begin of workflow >>>>>

CT Analyser, Version: 1.18.4.0
Dataset name, C:\Results\RNF\OD\14\cranium\VOI\14_pta_96_40__rec_spr_tra_voi__tra_voi_3217.bmp
File postfix length, 4
File type, BMP
Roi filename, C:\Results\RNF\OD\14\cranium\VOI\14_pta_96_40__rec_spr_tra_voi__tra_voi_.roi
Image size (W/H), 1389, 867
Total number of images, 708
Total Z-position range, 2901, 3608
Number of images inside VOI, 708
Z-position range of VOI, 2901, 3608
Z spacing, 1
Pixel size (um), 17.737415

-----------------------------------------------------------------
[ 07/11/24 12:44:50 ]	Thresholding
Mode, Global
Lower grey threshold, 35
Upper grey threshold, 255
[ 07/11/24 12:44:51 ]	Thresholding done

-----------------------------------------------------------------
[ 07/11/24 12:45:08 ]	Despeckle
Type: Remove pores (2D space)
Detected by: by image borders
Apply to: Image
[ 07/11/24 12:45:13 ]	Despeckle done

-----------------------------------------------------------------

-----------------------------------------------------------------
[ 07/11/24 12:45:36 ]	Despeckle
Type: Remove white speckles (2D space)
Area: less than 100 pixels
Apply to: Image
51316 speckles removed
[ 07/11/24 12:45:41 ]	Despeckle done

-----------------------------------------------------------------
[ 07/11/24 12:45:53 ]	Morphological operations
Type: Closing (2D space)
Kernel: Round
Radius:   5
Apply to: Image
[ 07/11/24 12:46:05 ]	Morphological operations done

-----------------------------------------------------------------
[ 07/11/24 12:59:23 ]	Despeckle
Type: Remove pores (2D space)
Detected by: by image borders
Apply to: Image
[ 07/11/24 12:59:28 ]	Despeckle done

-----------------------------------------------------------------
Mode : Shrink-wrap (3D space)
[ 07/11/24 13:01:49 ]	ROI shrink-wrap

-----------------------------------------------------------------
[ 07/11/24 13:04:50 ]	Save bitmaps (only ROI)

Destination folder: C:\Results\RNF\OD\14\cranium\VOI\Bone binary in ROI
File format: bmp
Number of saved files: 706
