# Supplementary material for: Expanding understanding of chick embryo’s nervous system development at HH22-HH41 embryonic stages using X-ray microcomputed tomography
Source: PLoS One. 2024 Nov 15;19(11):e0310426. doi: 10.1371/journal.pone.0310426 (PMC11567531; doi:10.1371/journal.pone.0310426)
Supplement: S1 Raw data — (ZIP) [file pone.0310426.s020.zip › text/14/14_pta_96_40__rec_spr_tra_voi__tra_voi_5.log]

[System]
Scanner=SkyScan1176
Instrument S/N=13F08078
Hardware version=A
Software=Version 1. 1 (build 12)
Home directory=C:\SkyScan1176
Source Type=PANalytical's Microfocus Tube
Camera=Princeton Instruments 
Camera Pixel Size (um)=   12.38
CameraXYRatio=0.9820
Bed shift in X per 1000 lines=0.000000
Bed shift in Y per 1000 lines=0.000000
[Acquisition]
Data directory=C:\Results\RNF\Contrast\14\14_PTA_96_40
Filename Prefix=14_PTA_96_40_
Filename Index Length=4
Number of Files=  658
Source Voltage (kV)=  90
Source Current (uA)= 270
Number of Rows= 1336
Number of Columns= 2000
Image crop origin X=   0
Image crop origin Y=0
Camera binning=2x2
Image Rotation=0.2500
Gantry direction=CC
Number of connected scans=4
Number of lines to be reconstructed=870
Image Pixel Size (um)=   17.74
Object to Source (mm)=120.000
Camera to Source (mm)=165.000
System Matrix Calibration=NO
Vertical Object Position (mm)=65.881
Optical Axis (line)= 673
Filter=Cu 0.1mm
Image Format=TIFF
Data Offset (bytes)= 264
Horizontal overlap (pixel)=64
Camera horizontal position=Center
Depth (bits)=16
Visual Camera=OFF
Synchronised Scan=OFF
Delay for external event (ms)=(200)
List mode=OFF (2)
Screen LUT=0
Exposure (ms)=   360
Rotation Step (deg)=0.300
Frame Averaging=ON (2)
Use 360 Rotation=NO
Geometrical Correction=ON
Camera Offset=OFF
Scanning Start Angle=0.000
Median Filtering=ON
Flat Field Correction=ON
Rotation Direction=CC
Scanning Trajectory=ROUND
User Name=
User Rights=full access
Type Of Motion=STEP AND SHOOT
Source Temperature=34.26 �C
Study Date and Time=Jul 18, 2023  11:06:40
Scan duration=00:20:45
Maximum vertical TS=5.0
[Reconstruction]
Reconstruction Program=NRecon
Program Version=Version: 1.7.4.2
Program Home Directory=C:\SkyScan1176
Reconstruction engine=GPUReconServer
Engine version=Version: 1.7.4
Reconstruction from batch=Yes
Postalignment Applied=1
Connected Reconstruction (parts)=4
Sub-scan post alignment [0]=0.500000
Sub-scan post alignment [1]=0.000000
Sub-scan post alignment [2]=-0.500000
Sub-scan post alignment [3]=0.500000
Sub-scan scan length [0]=872
Sub-scan scan length [1]=872
Sub-scan scan length [2]=870
Sub-scan scan length [3]=870
Used extra rotation per scan(deg)= 0.000  0.000  0.000  0.000 
Used extra shift in X per scan(micron)= 0.000  -26.458  -53.209  -115.327 
Used extra shift in Y per scan(micron)= 0.000  -44.069  -70.464  -132.728 
Reconstruction servers= SCAN1176_078 
Dataset Origin=SkyScan1176
Dataset Prefix=14_PTA_96_40_~00
Dataset Directory=C:\Results\RNF\Contrast\14\14_PTA_96_40
Output Directory=C:\Results\RNF\Contrast\14\14_PTA_96_40\14_PTA_96_40_Rec
Time and Date=Jul 22, 2023  10:49:09
First Section=98
Last Section=3848
Reconstruction duration per slice (seconds)=0.463439
Total reconstruction time (1012 slices) in seconds=469.000000
Section to Section Step=1
Sections Count=3751
Result File Type=BMP
Result File Header Length (bytes)=1134
Result Image Width (pixels)=2000
Result Image Height (pixels)=2000
Pixel Size (um)=17.73742
Reconstruction Angular Range (deg)=197.40
Use 180+=OFF
Angular Step (deg)=0.3000
Smoothing=1
Smoothing kernel=0 (Asymmetrical boxcar)
Ring Artifact Correction=15
Draw Scales=OFF
Object Bigger than FOV=OFF
Reconstruction from ROI=OFF
Filter cutoff relative to Nyquist frequency=100
Filter type=0
Filter type description=Hamming (Alpha=0.54)
Undersampling factor=1
Threshold for defect pixel mask (%)=0
Beam Hardening Correction (%)=41
CS Static Rotation (deg)=0.00
CS Static Rotation Total(deg)=0.00
Minimum for CS to Image Conversion=0.002000
Maximum for CS to Image Conversion=0.060000
HU Calibration=OFF
BMP LUT=0
Cone-beam Angle Horiz.(deg)=16.816221
Cone-beam Angle Vert.(deg)=11.278017
Automatic matching in Z=50
Automatic matching in X/Y=50
Automatic matching in rotation=5.000000
Automatic fusion=0
[File name convention]
Filename Index Length=4
Filename Prefix=14_pta_96_40__rec_spr_tra_voi__Tra
[CS image conversion 1]
Converted by=Dataviewer (Version: 1.5.6)
Conversion time=Jul 08, 2024  16:31:32
Original configuration file=14_pta_96_40__rec_spr_tra_voi_.log
Conversion description=...VOI(1488,963,1121) @ (4,193,0). Rotated(deg): (133.318, 331.950, 291.087). 
Image scale modified=0
HU calibration modified=0
