# Supplementary material for: Expanding understanding of chick embryo’s nervous system development at HH22-HH41 embryonic stages using X-ray microcomputed tomography
Source: PLoS One. 2024 Nov 15;19(11):e0310426. doi: 10.1371/journal.pone.0310426 (PMC11567531; doi:10.1371/journal.pone.0310426)
Supplement: S1 Raw data — (ZIP) [file pone.0310426.s020.zip › text/14/14_pta_96_40__rec_spr_tra_voi__tra_voi__voi_.ctan.txt]

<<<<< Begin of workflow >>>>>

CT Analyser, Version: 1.18.4.0
Dataset name, C:\Results\RNF\OD\14\cranium\VOI\VOI\14_pta_96_40__rec_spr_tra_voi__tra_voi__voi_3061.bmp
File postfix length, 4
File type, BMP
Roi filename, C:\Results\RNF\OD\14\cranium\VOI\VOI\14_pta_96_40__rec_spr_tra_voi__tra_voi__voi_.roi
Image size (W/H), 1372, 839
Total number of images, 706
Total Z-position range, 2901, 3606
Number of images inside VOI, 706
Z-position range of VOI, 2901, 3606
Z spacing, 1
Pixel size (um), 17.737415

-----------------------------------------------------------------
[ 07/11/24 13:06:56 ]	Thresholding
Mode, Global
Lower grey threshold, 40
Upper grey threshold, 255
[ 07/11/24 13:06:57 ]	Thresholding done

-----------------------------------------------------------------
[ 07/11/24 13:08:19 ]	Despeckle
Type: Remove pores (2D space)
Detected by: by image borders
Apply to: Image
[ 07/11/24 13:08:24 ]	Despeckle done

-----------------------------------------------------------------

-----------------------------------------------------------------
[ 07/11/24 13:08:48 ]	Despeckle
Type: Remove white speckles (2D space)
Area: less than 100 pixels
Apply to: Image
66679 speckles removed
[ 07/11/24 13:08:53 ]	Despeckle done

-----------------------------------------------------------------
[ 07/11/24 13:09:03 ]	Morphological operations
Type: Closing (2D space)
Kernel: Round
Radius:   5
Apply to: Image
[ 07/11/24 13:09:15 ]	Morphological operations done

-----------------------------------------------------------------
[ 07/11/24 13:09:38 ]	Despeckle
Type: Remove pores (2D space)
Detected by: by image borders
Apply to: Image
[ 07/11/24 13:09:43 ]	Despeckle done

-----------------------------------------------------------------
[ 07/11/24 13:10:14 ]	Morphological operations
Type: Closing (2D space)
Kernel: Round
Radius:  10
Apply to: Image
[ 07/11/24 13:10:30 ]	Morphological operations done

-----------------------------------------------------------------
[ 07/11/24 13:10:55 ]	Despeckle
Type: Remove pores (2D space)
Detected by: by image borders
Apply to: Image
[ 07/11/24 13:11:00 ]	Despeckle done

-----------------------------------------------------------------
[ 07/11/24 13:11:24 ]	Morphological operations
Type: Closing (2D space)
Kernel: Round
Radius:  15
Apply to: Image
[ 07/11/24 13:11:49 ]	Morphological operations done

-----------------------------------------------------------------
[ 07/11/24 13:12:03 ]	Despeckle
Type: Remove pores (2D space)
Detected by: by image borders
Apply to: Image
[ 07/11/24 13:12:08 ]	Despeckle done

-----------------------------------------------------------------
[ 07/11/24 13:12:23 ]	Morphological operations
Type: Closing (2D space)
Kernel: Round
Radius:  20
Apply to: Image
[ 07/11/24 13:13:00 ]	Morphological operations done

-----------------------------------------------------------------
[ 07/11/24 13:13:11 ]	Despeckle
Type: Remove pores (2D space)
Detected by: by image borders
Apply to: Image
[ 07/11/24 13:13:16 ]	Despeckle done

<<<<< Begin of workflow >>>>>

CT Analyser, Version: 1.18.4.0
Dataset name, C:\Results\RNF\OD\14\cranium\VOI\VOI\14_pta_96_40__rec_spr_tra_voi__tra_voi__voi_3061.bmp
File postfix length, 4
File type, BMP
Roi filename, C:\Results\RNF\OD\14\cranium\VOI\VOI\14_pta_96_40__rec_spr_tra_voi__tra_voi__voi_.roi
Image size (W/H), 1372, 839
Total number of images, 706
Total Z-position range, 2901, 3606
Number of images inside VOI, 706
Z-position range of VOI, 2901, 3606
Z spacing, 1
Pixel size (um), 17.737415

-----------------------------------------------------------------
[ 07/11/24 13:13:59 ]	Thresholding
Mode, Global
Lower grey threshold, 35
Upper grey threshold, 255
[ 07/11/24 13:14:00 ]	Thresholding done

-----------------------------------------------------------------
[ 07/11/24 13:14:17 ]	Despeckle
Type: Remove pores (2D space)
Detected by: by image borders
Apply to: Image
[ 07/11/24 13:14:22 ]	Despeckle done

-----------------------------------------------------------------
[ 07/11/24 13:14:44 ]	Morphological operations
Type: Closing (2D space)
Kernel: Round
Radius:  20
Apply to: Image
[ 07/11/24 13:15:32 ]	Morphological operations done

-----------------------------------------------------------------
[ 07/11/24 13:15:50 ]	Despeckle
Type: Remove pores (2D space)
Detected by: by image borders
Apply to: Image
[ 07/11/24 13:15:55 ]	Despeckle done

<<<<< Begin of workflow >>>>>

CT Analyser, Version: 1.18.4.0
Dataset name, C:\Results\RNF\OD\14\cranium\VOI\VOI\14_pta_96_40__rec_spr_tra_voi__tra_voi__voi_3061.bmp
File postfix length, 4
File type, BMP
Roi filename, C:\Results\RNF\OD\14\cranium\VOI\VOI\14_pta_96_40__rec_spr_tra_voi__tra_voi__voi_.roi
Image size (W/H), 1372, 839
Total number of images, 706
Total Z-position range, 2901, 3606
Number of images inside VOI, 706
Z-position range of VOI, 2901, 3606
Z spacing, 1
Pixel size (um), 17.737415

-----------------------------------------------------------------
[ 07/11/24 13:16:14 ]	Thresholding
Mode, Global
Lower grey threshold, 35
Upper grey threshold, 255
[ 07/11/24 13:16:16 ]	Thresholding done

-----------------------------------------------------------------
[ 07/11/24 13:16:34 ]	Despeckle
Type: Remove pores (2D space)
Detected by: by image borders
Apply to: Image
[ 07/11/24 13:16:39 ]	Despeckle done

-----------------------------------------------------------------
[ 07/11/24 13:16:56 ]	Despeckle
Type: Remove white speckles (2D space)
Area: less than 100 pixels
Apply to: Image
18859 speckles removed
[ 07/11/24 13:17:01 ]	Despeckle done

-----------------------------------------------------------------
[ 07/11/24 13:17:17 ]	Morphological operations
Type: Closing (2D space)
Kernel: Round
Radius:   5
Apply to: Image
[ 07/11/24 13:17:28 ]	Morphological operations done

-----------------------------------------------------------------
[ 07/11/24 13:17:40 ]	Despeckle
Type: Remove pores (2D space)
Detected by: by image borders
Apply to: Image
[ 07/11/24 13:17:44 ]	Despeckle done

-----------------------------------------------------------------
[ 07/11/24 13:18:16 ]	Morphological operations
Type: Closing (2D space)
Kernel: Round
Radius:  10
Apply to: Image
[ 07/11/24 13:18:32 ]	Morphological operations done

-----------------------------------------------------------------
[ 07/11/24 13:18:43 ]	Despeckle
Type: Remove pores (2D space)
Detected by: by image borders
Apply to: Image
[ 07/11/24 13:18:48 ]	Despeckle done

-----------------------------------------------------------------
[ 07/11/24 13:19:06 ]	Morphological operations
Type: Closing (2D space)
Kernel: Round
Radius:  15
Apply to: Image
[ 07/11/24 13:19:30 ]	Morphological operations done

-----------------------------------------------------------------
[ 07/11/24 13:20:08 ]	Despeckle
Type: Remove pores (2D space)
Detected by: by image borders
Apply to: Image
[ 07/11/24 13:20:12 ]	Despeckle done

-----------------------------------------------------------------
[ 07/11/24 13:20:44 ]	Morphological operations
Type: Closing (2D space)
Kernel: Round
Radius:  20
Apply to: Image
[ 07/11/24 13:21:20 ]	Morphological operations done

<<<<< Begin of workflow >>>>>

CT Analyser, Version: 1.18.4.0
Dataset name, C:\Results\RNF\OD\14\cranium\VOI\VOI\14_pta_96_40__rec_spr_tra_voi__tra_voi__voi_3061.bmp
File postfix length, 4
File type, BMP
Roi filename, C:\Results\RNF\OD\14\cranium\VOI\VOI\14_pta_96_40__rec_spr_tra_voi__tra_voi__voi_.roi
Image size (W/H), 1372, 839
Total number of images, 706
Total Z-position range, 2901, 3606
Number of images inside VOI, 706
Z-position range of VOI, 2901, 3606
Z spacing, 1
Pixel size (um), 17.737415

-----------------------------------------------------------------
[ 07/11/24 13:22:30 ]	Thresholding
Mode, Global
Lower grey threshold, 20
Upper grey threshold, 255
[ 07/11/24 13:22:31 ]	Thresholding done

-----------------------------------------------------------------
[ 07/11/24 13:22:44 ]	Despeckle
Type: Remove pores (2D space)
Detected by: by image borders
Apply to: Image
[ 07/11/24 13:22:48 ]	Despeckle done

-----------------------------------------------------------------
[ 07/11/24 13:22:58 ]	Despeckle
Type: Remove white speckles (2D space)
Area: less than 100 pixels
Apply to: Image
1438 speckles removed
[ 07/11/24 13:23:03 ]	Despeckle done

-----------------------------------------------------------------
[ 07/11/24 13:23:40 ]	Morphological operations
Type: Closing (2D space)
Kernel: Round
Radius:  30
Apply to: Image
[ 07/11/24 13:25:01 ]	Morphological operations done

-----------------------------------------------------------------
[ 07/11/24 13:25:58 ]	Despeckle
Type: Remove pores (2D space)
Detected by: by image borders
Apply to: Image
[ 07/11/24 13:26:02 ]	Despeckle done

-----------------------------------------------------------------
[ 07/11/24 13:28:07 ]	Morphological operations
Type: Closing (2D space)
Kernel: Round
Radius:  40
Apply to: Image
[ 07/11/24 13:30:05 ]	Morphological operations done

-----------------------------------------------------------------
[ 07/11/24 13:30:17 ]	Despeckle
Type: Remove pores (2D space)
Detected by: by image borders
Apply to: Image
[ 07/11/24 13:30:21 ]	Despeckle done

-----------------------------------------------------------------
Mode : Shrink-wrap (3D space)
[ 07/11/24 13:31:13 ]	ROI shrink-wrap

-----------------------------------------------------------------
[ 07/11/24 13:31:58 ]	Save bitmaps (only ROI)

Destination folder: C:\Results\RNF\OD\14\cranium\VOI\VOI\Bone binary in ROI
File format: bmp
Number of saved files: 706

<<<<< Begin of workflow >>>>>

CT Analyser, Version: 1.18.4.0
Dataset name, C:\Results\RNF\OD\14\cranium\VOI\VOI\14_pta_96_40__rec_spr_tra_voi__tra_voi__voi_3061.bmp
File postfix length, 4
File type, BMP
Roi filename, C:\Results\RNF\OD\14\cranium\VOI\VOI\14_pta_96_40__rec_spr_tra_voi__tra_voi__voi_.roi
Image size (W/H), 1372, 839
Total number of images, 706
Total Z-position range, 2901, 3606
Number of images inside VOI, 706
Z-position range of VOI, 2901, 3606
Z spacing, 1
Pixel size (um), 17.737415

-----------------------------------------------------------------
[ 07/11/24 13:33:17 ]	Thresholding
Mode, Global
Lower grey threshold, 15
Upper grey threshold, 255
[ 07/11/24 13:33:19 ]	Thresholding done

-----------------------------------------------------------------

-----------------------------------------------------------------
[ 07/11/24 13:33:44 ]	Despeckle
Type: Remove pores (2D space)
Detected by: by image borders
Apply to: Image
[ 07/11/24 13:33:49 ]	Despeckle done

-----------------------------------------------------------------
[ 07/11/24 13:34:00 ]	Despeckle
Type: Remove white speckles (2D space)
Area: less than 100 pixels
Apply to: Image
580 speckles removed
[ 07/11/24 13:34:04 ]	Despeckle done

-----------------------------------------------------------------
[ 07/11/24 13:34:19 ]	Morphological operations
Type: Closing (2D space)
Kernel: Round
Radius:  40
Apply to: Image
[ 07/11/24 13:36:34 ]	Morphological operations done

-----------------------------------------------------------------

-----------------------------------------------------------------
[ 07/11/24 13:37:32 ]	Despeckle
Type: Remove white speckles (2D space)
Area: less than 100 pixels
Apply to: Image
0 speckles removed
[ 07/11/24 13:37:37 ]	Despeckle done

-----------------------------------------------------------------
[ 07/11/24 13:37:52 ]	Despeckle
Type: Remove pores (2D space)
Detected by: by image borders
Apply to: Image
[ 07/11/24 13:37:57 ]	Despeckle done

-----------------------------------------------------------------
Mode : Shrink-wrap (3D space)
[ 07/11/24 13:39:14 ]	ROI shrink-wrap

-----------------------------------------------------------------
[ 07/11/24 13:39:38 ]	Save bitmaps (only ROI)

Destination folder: C:\Results\RNF\OD\14\cranium\VOI\VOI\Bone binary in ROI(1)
File format: bmp
Number of saved files: 706
