# Supplementary material for: Expanding understanding of chick embryo’s nervous system development at HH22-HH41 embryonic stages using X-ray microcomputed tomography
Source: PLoS One. 2024 Nov 15;19(11):e0310426. doi: 10.1371/journal.pone.0310426 (PMC11567531; doi:10.1371/journal.pone.0310426)
Supplement: S1 Raw data — (ZIP) [file pone.0310426.s020.zip › text/14/14_pta_96_40__rec_spr_tra_voi__tra_voi__voi__voi_.ctan.txt]

<<<<< Begin of workflow >>>>>

CT Analyser, Version: 1.18.4.0
Dataset name, C:\Results\RNF\OD\14\cranium\VOI\VOI\VOI\14_pta_96_40__rec_spr_tra_voi__tra_voi__voi__voi_3160.bmp
File postfix length, 4
File type, BMP
Roi filename, C:\Results\RNF\OD\14\cranium\VOI\VOI\VOI\14_pta_96_40__rec_spr_tra_voi__tra_voi__voi__voi_.roi
Image size (W/H), 1372, 839
Total number of images, 706
Total Z-position range, 2901, 3606
Number of images inside VOI, 706
Z-position range of VOI, 2901, 3606
Z spacing, 1
Pixel size (um), 17.737415

-----------------------------------------------------------------
[ 07/11/24 13:43:26 ]	Thresholding
Mode, Global
Lower grey threshold, 1
Upper grey threshold, 255
[ 07/11/24 13:43:27 ]	Thresholding done

-----------------------------------------------------------------
[ 07/11/24 13:43:49 ]	3D analysis

Date and time,11.07.2024 13:43
Operator identity,Skyscan 1176
Computer name,SCAN1176_078
Computation time,00:00:09
Dataset,14_pta_96_40__rec_spr_tra_voi__tra_voi__voi__voi_
Location,C:\Results\RNF\OD\14\cranium\VOI\VOI\VOI\

MORPHOMETRY RESULTS
----------------------------
Description,Abbreviation,Value,Unit

Number of layers,,706
Lower vertical position,,5.1456E+001,mm
Upper vertical position,,6.3961E+001,mm
Pixel size,,1.7737E+001,um
Lower grey threshold,,1
Upper grey threshold,,255

Total VOI volume,TV,1.7612E+003,mm^3
Object volume,Obj.V,1.7559E+003,mm^3
Percent object volume,Obj.V/TV,9.9700E+001,%
Total VOI surface,TS,1.8950E+003,mm^2
Object surface,Obj.S,2.7242E+003,mm^2
Intersection surface,i.S,1.8784E+003,mm^2
Object surface / volume ratio,Obj.S/Obj.V,1.5515E+000,1/mm
Object surface density,Obj.S/TV,1.5468E+000,1/mm
Centroid (x),Crd.X,1.4306E+001,mm
Centroid (y),Crd.Y,7.3787E+000,mm
Centroid (z),Crd.Z,5.7545E+001,mm
