# Supplementary material for: Expanding understanding of chick embryo’s nervous system development at HH22-HH41 embryonic stages using X-ray microcomputed tomography
Source: PLoS One. 2024 Nov 15;19(11):e0310426. doi: 10.1371/journal.pone.0310426 (PMC11567531; doi:10.1371/journal.pone.0310426)
Supplement: S1 Raw data — (ZIP) [file pone.0310426.s020.zip › text/14/14_pta_96_40__rec_spr_voi__voi_.ctan.txt]

<<<<< Begin of workflow >>>>>

CT Analyser, Version: 1.18.4.0
Dataset name, D:\RNF\Contrast\14\14_PTA_96_40\14_PTA_96_40_Rec\14_PTA_96_40__rec_Tra\VOI\VOI\14_pta_96_40__rec_spr_voi__voi_1385.bmp
File postfix length, 4
File type, BMP
Roi filename, D:\RNF\Contrast\14\14_PTA_96_40\14_PTA_96_40_Rec\14_PTA_96_40__rec_Tra\VOI\VOI\14_pta_96_40__rec_spr_voi__voi_.roi
Image size (W/H), 1660, 1785
Total number of images, 3017
Total Z-position range, 571, 3587
Number of images inside VOI, 3017
Z-position range of VOI, 571, 3587
Z spacing, 1
Pixel size (um), 17.737415

-----------------------------------------------------------------
[ 07/26/24 12:28:57 ]	Thresholding
Mode, Global
Lower grey threshold, 30
Upper grey threshold, 255
[ 07/26/24 12:30:24 ]	Thresholding done

-----------------------------------------------------------------
[ 07/26/24 12:32:29 ]	Despeckle
Type: Remove white speckles (2D space)
Area: less than 100 pixels
Apply to: Image
2405763 speckles removed
[ 07/26/24 12:33:13 ]	Despeckle done

-----------------------------------------------------------------
[ 07/26/24 12:33:53 ]	Despeckle
Type: Remove pores (2D space)
Detected by: by image borders
Apply to: Image
[ 07/26/24 12:34:50 ]	Despeckle done

-----------------------------------------------------------------
[ 07/26/24 12:37:45 ]	Morphological operations
Type: Closing (2D space)
Kernel: Round
Radius:   5
Apply to: Image
[ 07/26/24 12:39:33 ]	Morphological operations done

-----------------------------------------------------------------

-----------------------------------------------------------------
[ 07/26/24 12:42:01 ]	Despeckle
Type: Remove pores (2D space)
Detected by: by image borders
Apply to: Image
[ 07/26/24 12:42:54 ]	Despeckle done

-----------------------------------------------------------------
[ 07/26/24 12:45:20 ]	Morphological operations
Type: Closing (2D space)
Kernel: Round
Radius:  10
Apply to: Image
[ 07/26/24 12:47:39 ]	Morphological operations done

-----------------------------------------------------------------
[ 07/26/24 12:50:48 ]	Despeckle
Type: Remove pores (2D space)
Detected by: by image borders
Apply to: Image
[ 07/26/24 12:51:40 ]	Despeckle done

-----------------------------------------------------------------
Mode : Shrink-wrap (3D space)
[ 07/26/24 13:06:27 ]	ROI shrink-wrap

-----------------------------------------------------------------
[ 07/26/24 13:08:44 ]	Save bitmaps (only ROI)

Destination folder: D:\RNF\Contrast\14\14_PTA_96_40\14_PTA_96_40_Rec\14_PTA_96_40__rec_Tra\VOI\VOI\Bone binary in ROI
File format: bmp
Number of saved files: 3017

<<<<< Begin of workflow >>>>>

CT Analyser, Version: 1.18.4.0
Dataset name, D:\RNF\Contrast\14\14_PTA_96_40\14_PTA_96_40_Rec\14_PTA_96_40__rec_Tra\VOI\VOI\14_pta_96_40__rec_spr_voi__voi_1385.bmp
File postfix length, 4
File type, BMP
Image size (W/H), 1660, 1785
Total number of images, 3017
Total Z-position range, 571, 3587
Number of images inside VOI, 3017
Z-position range of VOI, 571, 3587
Z spacing, 1
Pixel size (um), 17.737415

-----------------------------------------------------------------
[ 07/26/24 13:21:20 ]	Morphological operations
Type: Erosion (2D space)
Kernel: Round
Radius:   5
Apply to: Region of Interest
[ 07/26/24 13:22:24 ]	Morphological operations done

-----------------------------------------------------------------
[ 07/26/24 13:25:18 ]	Save bitmaps (only ROI)

Destination folder: D:\RNF\Contrast\14\14_PTA_96_40\14_PTA_96_40_Rec\14_PTA_96_40__rec_Tra\VOI\VOI\Bone binary in ROI(1)
File format: bmp
Number of saved files: 3017

<<<<< Begin of workflow >>>>>

CT Analyser, Version: 1.18.4.0
Dataset name, D:\RNF\Contrast\14\14_PTA_96_40\14_PTA_96_40_Rec\14_PTA_96_40__rec_Tra\VOI\VOI\14_pta_96_40__rec_spr_voi__voi_1385.bmp
File postfix length, 4
File type, BMP
Image size (W/H), 1660, 1785
Total number of images, 3017
Total Z-position range, 571, 3587
Number of images inside VOI, 3017
Z-position range of VOI, 571, 3587
Z spacing, 1
Pixel size (um), 17.737415

-----------------------------------------------------------------
[ 07/26/24 13:30:13 ]	Thresholding
Mode, Global
Lower grey threshold, 20
Upper grey threshold, 255
[ 07/26/24 13:32:20 ]	Thresholding done

-----------------------------------------------------------------
[ 07/26/24 13:35:00 ]	3D analysis

Date and time,26.07.2024 13:35
Operator identity,Skyscan 1176
Computer name,SCAN1176_078
Computation time,00:03:11
Dataset,14_pta_96_40__rec_spr_voi__voi_
Location,D:\RNF\Contrast\14\14_PTA_96_40\14_PTA_96_40_Rec\14_PTA_96_40__rec_Tra\VOI\VOI\

MORPHOMETRY RESULTS
----------------------------
Description,Abbreviation,Value,Unit

Number of layers,,3017
Lower vertical position,,1.0128E+001,mm
Upper vertical position,,6.3624E+001,mm
Pixel size,,1.7737E+001,um
Lower grey threshold,,20
Upper grey threshold,,255

Total VOI volume,TV,5.4985E+003,mm^3
Object volume,Obj.V,4.3120E+003,mm^3
Percent object volume,Obj.V/TV,7.8421E+001,%
Total VOI surface,TS,9.1427E+003,mm^2
Object surface,Obj.S,4.0064E+004,mm^2
Intersection surface,i.S,5.7941E+003,mm^2
Object surface / volume ratio,Obj.S/Obj.V,9.2912E+000,1/mm
Object surface density,Obj.S/TV,7.2863E+000,1/mm
Centroid (x),Crd.X,1.3722E+001,mm
Centroid (y),Crd.Y,1.0951E+001,mm
Centroid (z),Crd.Z,3.9098E+001,mm


-----------------------------------------------------------------
[ 07/26/24 13:38:21 ]	Despeckle
Type: Remove pores (2D space)
Detected by: by image borders
Apply to: Image
[ 07/26/24 13:39:17 ]	Despeckle done

-----------------------------------------------------------------
[ 07/26/24 13:42:33 ]	3D analysis

Date and time,26.07.2024 13:42
Operator identity,Skyscan 1176
Computer name,SCAN1176_078
Computation time,00:02:57
Dataset,14_pta_96_40__rec_spr_voi__voi_
Location,D:\RNF\Contrast\14\14_PTA_96_40\14_PTA_96_40_Rec\14_PTA_96_40__rec_Tra\VOI\VOI\

MORPHOMETRY RESULTS
----------------------------
Description,Abbreviation,Value,Unit

Number of layers,,3017
Lower vertical position,,1.0128E+001,mm
Upper vertical position,,6.3624E+001,mm
Pixel size,,1.7737E+001,um
Lower grey threshold,,20
Upper grey threshold,,255

Total VOI volume,TV,5.4985E+003,mm^3
Object volume,Obj.V,5.3152E+003,mm^3
Percent object volume,Obj.V/TV,9.6665E+001,%
Total VOI surface,TS,9.1427E+003,mm^2
Object surface,Obj.S,1.3573E+004,mm^2
Intersection surface,i.S,6.3581E+003,mm^2
Object surface / volume ratio,Obj.S/Obj.V,2.5536E+000,1/mm
Object surface density,Obj.S/TV,2.4684E+000,1/mm
Centroid (x),Crd.X,1.4062E+001,mm
Centroid (y),Crd.Y,1.0768E+001,mm
Centroid (z),Crd.Z,4.0316E+001,mm
