# Supplementary material for: Expanding understanding of chick embryo’s nervous system development at HH22-HH41 embryonic stages using X-ray microcomputed tomography
Source: PLoS One. 2024 Nov 15;19(11):e0310426. doi: 10.1371/journal.pone.0310426 (PMC11567531; doi:10.1371/journal.pone.0310426)
Supplement: S1 Raw data — (ZIP) [file pone.0310426.s020.zip › text/14/emb_14_rec_tra0000_voi_.ctan.txt]

<<<<< Begin of workflow >>>>>

CT Analyser, Version: 1.18.4.0
Dataset name, E:\2024_RNF\14\Emb_14_rec_Tra\VOI\emb_14_rec_tra0000_voi_2720.bmp
File postfix length, 4
File type, BMP
Roi filename, E:\2024_RNF\14\Emb_14_rec_Tra\VOI\emb_14_rec_tra0000_voi_.roi
Image size (W/H), 1140, 868
Total number of images, 1975
Total Z-position range, 763, 2737
Number of images inside VOI, 1975
Z-position range of VOI, 763, 2737
Z spacing, 1
Pixel size (um), 26.935301

-----------------------------------------------------------------
[ 07/26/24 11:04:34 ]	Thresholding
Mode, Global
Lower grey threshold, 30
Upper grey threshold, 255
[ 07/26/24 11:04:37 ]	Thresholding done

-----------------------------------------------------------------
[ 07/26/24 11:07:00 ]	Despeckle
Type: Remove pores (2D space)
Detected by: by image borders
Apply to: Image
[ 07/26/24 11:07:13 ]	Despeckle done

-----------------------------------------------------------------
[ 07/26/24 11:08:14 ]	Despeckle
Type: Remove white speckles (2D space)
Area: less than 100 pixels
Apply to: Image
95374 speckles removed
[ 07/26/24 11:08:23 ]	Despeckle done

-----------------------------------------------------------------
[ 07/26/24 11:10:11 ]	Morphological operations
Type: Closing (2D space)
Kernel: Round
Radius:   5
Apply to: Region of Interest
[ 07/26/24 11:10:33 ]	Morphological operations done

-----------------------------------------------------------------
[ 07/26/24 11:12:36 ]	Morphological operations
Type: Closing (2D space)
Kernel: Round
Radius:  10
Apply to: Region of Interest
[ 07/26/24 11:13:08 ]	Morphological operations done

-----------------------------------------------------------------
[ 07/26/24 11:15:19 ]	Morphological operations
Type: Closing (2D space)
Kernel: Round
Radius:   5
Apply to: Image
[ 07/26/24 11:15:45 ]	Morphological operations done

-----------------------------------------------------------------
[ 07/26/24 11:16:23 ]	Despeckle
Type: Remove pores (2D space)
Detected by: by image borders
Apply to: Image
[ 07/26/24 11:16:35 ]	Despeckle done

-----------------------------------------------------------------
[ 07/26/24 11:17:21 ]	Morphological operations
Type: Closing (2D space)
Kernel: Round
Radius:  10
Apply to: Image
[ 07/26/24 11:17:57 ]	Morphological operations done

-----------------------------------------------------------------
[ 07/26/24 11:18:44 ]	Despeckle
Type: Remove pores (2D space)
Detected by: by image borders
Apply to: Image
[ 07/26/24 11:18:56 ]	Despeckle done

-----------------------------------------------------------------
[ 07/26/24 11:19:51 ]	Morphological operations
Type: Closing (2D space)
Kernel: Round
Radius:  10
Apply to: Image
[ 07/26/24 11:20:27 ]	Morphological operations done

-----------------------------------------------------------------
[ 07/26/24 11:20:45 ]	Morphological operations
Type: Closing (2D space)
Kernel: Round
Radius:  15
Apply to: Image
[ 07/26/24 11:21:40 ]	Morphological operations done

-----------------------------------------------------------------
[ 07/26/24 11:21:58 ]	Despeckle
Type: Remove pores (2D space)
Detected by: by image borders
Apply to: Image
[ 07/26/24 11:22:10 ]	Despeckle done

-----------------------------------------------------------------
Mode : Shrink-wrap (3D space)
[ 07/26/24 11:25:06 ]	ROI shrink-wrap

-----------------------------------------------------------------
[ 07/26/24 11:28:10 ]	Save bitmaps (only ROI)

Destination folder: E:\2024_RNF\14\Emb_14_rec_Tra\VOI\Bone binary in ROI
File format: bmp
Number of saved files: 1975

<<<<< Begin of workflow >>>>>

CT Analyser, Version: 1.18.4.0
Dataset name, E:\2024_RNF\14\Emb_14_rec_Tra\VOI\emb_14_rec_tra0000_voi_2720.bmp
File postfix length, 4
File type, BMP
Image size (W/H), 1140, 868
Total number of images, 1975
Total Z-position range, 763, 2737
Number of images inside VOI, 1975
Z-position range of VOI, 763, 2737
Z spacing, 1
Pixel size (um), 26.935301

-----------------------------------------------------------------
[ 07/26/24 11:30:36 ]	Morphological operations
Type: Erosion (2D space)
Kernel: Round
Radius:   5
Apply to: Region of Interest
[ 07/26/24 11:30:51 ]	Morphological operations done

-----------------------------------------------------------------
[ 07/26/24 11:32:48 ]	Save bitmaps (only ROI)

Destination folder: E:\2024_RNF\14\Emb_14_rec_Tra\VOI\Bone binary in ROI(1)
File format: bmp
Number of saved files: 1975

<<<<< Begin of workflow >>>>>

CT Analyser, Version: 1.18.4.0
Dataset name, E:\2024_RNF\14\Emb_14_rec_Tra\VOI\emb_14_rec_tra0000_voi_2720.bmp
File postfix length, 4
File type, BMP
Image size (W/H), 1140, 868
Total number of images, 1975
Total Z-position range, 763, 2737
Number of images inside VOI, 1975
Z-position range of VOI, 763, 2737
Z spacing, 1
Pixel size (um), 26.935301

-----------------------------------------------------------------

<<<<< Begin of workflow >>>>>

CT Analyser, Version: 1.18.4.0
Dataset name, E:\2024_RNF\14\Emb_14_rec_Tra\VOI\emb_14_rec_tra0000_voi_2720.bmp
File postfix length, 4
File type, BMP
Image size (W/H), 1140, 868
Total number of images, 1975
Total Z-position range, 763, 2737
Number of images inside VOI, 1975
Z-position range of VOI, 763, 2737
Z spacing, 1
Pixel size (um), 26.935301

-----------------------------------------------------------------
[ 07/26/24 11:35:42 ]	Thresholding
Mode, Global
Lower grey threshold, 15
Upper grey threshold, 255
[ 07/26/24 11:35:45 ]	Thresholding done

-----------------------------------------------------------------
[ 07/26/24 11:36:02 ]	3D analysis

Date and time,26.07.2024 11:36
Operator identity,Skyscan 1176
Computer name,SCAN1176_078
Computation time,00:00:23
Dataset,emb_14_rec_tra0000_voi_
Location,E:\2024_RNF\14\Emb_14_rec_Tra\VOI\

MORPHOMETRY RESULTS
----------------------------
Description,Abbreviation,Value,Unit

Number of layers,,1975
Lower vertical position,,2.0552E+001,mm
Upper vertical position,,7.3722E+001,mm
Pixel size,,2.6935E+001,um
Lower grey threshold,,15
Upper grey threshold,,255

Total VOI volume,TV,4.4722E+003,mm^3
Object volume,Obj.V,4.1279E+003,mm^3
Percent object volume,Obj.V/TV,9.2301E+001,%
Total VOI surface,TS,6.1463E+003,mm^2
Object surface,Obj.S,1.3685E+004,mm^2
Intersection surface,i.S,4.6824E+003,mm^2
Object surface / volume ratio,Obj.S/Obj.V,3.3152E+000,1/mm
Object surface density,Obj.S/TV,3.0599E+000,1/mm
Centroid (x),Crd.X,1.3915E+001,mm
Centroid (y),Crd.Y,8.2709E+000,mm
Centroid (z),Crd.Z,5.0365E+001,mm
