# Supplementary material for: Expanding understanding of chick embryo’s nervous system development at HH22-HH41 embryonic stages using X-ray microcomputed tomography
Source: PLoS One. 2024 Nov 15;19(11):e0310426. doi: 10.1371/journal.pone.0310426 (PMC11567531; doi:10.1371/journal.pone.0310426)
Supplement: S1 Raw data — (ZIP) [file pone.0310426.s020.zip › text/15/emb_15_rec_spr0000_voi_.ctan.log]

-----------------------------------------------------------------
[ 02/07/24 17:54:45 ]	Thresholding started...
[ 02/07/24 17:54:49 ]	Thresholding done

-----------------------------------------------------------------
[ 02/07/24 17:55:13 ]	Despeckle
[ 02/07/24 17:55:26 ]	Despeckle done

-----------------------------------------------------------------
[ 02/07/24 17:56:57 ]	Despeckle
[ 02/07/24 17:57:07 ]	Despeckle done

-----------------------------------------------------------------
[ 02/07/24 17:57:25 ]	ROI shrink-wrap
[ 02/07/24 17:59:15 ]	ROI shrink-wrap done

-----------------------------------------------------------------
[ 02/07/24 17:59:43 ]	3D analysis started...
[ 02/07/24 18:00:08 ]	[ 02/07/24 18:00:08 ]	3D analysis done

-----------------------------------------------------------------
[ 02/07/24 18:01:02 ]	Morphological operations
[ 02/07/24 18:01:37 ]	Morphological operations done

-----------------------------------------------------------------
[ 02/07/24 18:02:05 ]	Despeckle
[ 02/07/24 18:02:18 ]	Despeckle done

-----------------------------------------------------------------
[ 02/07/24 18:02:41 ]	3D analysis started...
[ 02/07/24 18:03:06 ]	[ 02/07/24 18:03:06 ]	3D analysis done

-----------------------------------------------------------------
[ 02/07/24 18:03:25 ]	ROI shrink-wrap
[ 02/07/24 18:04:03 ]	ROI shrink-wrap done

-----------------------------------------------------------------
[ 02/07/24 18:06:32 ]	3D analysis started...
[ 02/07/24 18:06:56 ]	[ 02/07/24 18:06:56 ]	3D analysis done

-----------------------------------------------------------------
[ 02/07/24 18:08:04 ]	Thresholding started...
[ 02/07/24 18:08:08 ]	Thresholding done

-----------------------------------------------------------------
[ 02/07/24 18:08:40 ]	Despeckle
[ 02/07/24 18:08:54 ]	Despeckle done

-----------------------------------------------------------------
[ 02/07/24 18:09:27 ]	Morphological operations
[ 02/07/24 18:10:02 ]	Morphological operations done

-----------------------------------------------------------------
[ 02/07/24 18:12:06 ]	Despeckle
[ 02/07/24 18:12:19 ]	Despeckle done

-----------------------------------------------------------------
[ 02/07/24 18:13:10 ]	ROI shrink-wrap
[ 02/07/24 18:14:57 ]	ROI shrink-wrap done

-----------------------------------------------------------------
[ 02/07/24 18:15:31 ]	Save bitmaps (only ROI)
[ 02/07/24 18:15:55 ]	Save bitmaps done

-----------------------------------------------------------------
[ 02/07/24 18:16:24 ]	3D analysis started...
[ 02/07/24 18:16:49 ]	[ 02/07/24 18:16:49 ]	3D analysis done

-----------------------------------------------------------------
[ 07/26/24 14:08:22 ]	Thresholding started...
[ 07/26/24 14:08:26 ]	Thresholding done

-----------------------------------------------------------------

-----------------------------------------------------------------
[ 07/26/24 14:09:01 ]	Despeckle
[ 07/26/24 14:09:13 ]	Despeckle done

-----------------------------------------------------------------
[ 07/26/24 14:09:35 ]	Despeckle
[ 07/26/24 14:09:49 ]	Despeckle done

-----------------------------------------------------------------
[ 07/26/24 14:10:58 ]	Despeckle
[ 07/26/24 14:11:08 ]	Despeckle done

-----------------------------------------------------------------
[ 07/26/24 14:12:25 ]	ROI shrink-wrap
[ 07/26/24 14:14:07 ]	ROI shrink-wrap done

-----------------------------------------------------------------
[ 07/26/24 14:14:55 ]	Save bitmaps (only ROI)
[ 07/26/24 14:15:18 ]	Save bitmaps done

-----------------------------------------------------------------
[ 07/26/24 14:16:42 ]	Thresholding started...
[ 07/26/24 14:16:46 ]	Thresholding done

-----------------------------------------------------------------
[ 07/26/24 14:17:50 ]	3D analysis started...
[ 07/26/24 14:18:15 ]	[ 07/26/24 14:18:15 ]	3D analysis done

-----------------------------------------------------------------
[ 07/26/24 14:18:23 ]	Despeckle
[ 07/26/24 14:18:36 ]	Despeckle done

-----------------------------------------------------------------

-----------------------------------------------------------------
[ 07/26/24 14:19:25 ]	3D analysis started...
[ 07/26/24 14:19:49 ]	[ 07/26/24 14:19:49 ]	3D analysis done
