# Supplementary material for: Expanding understanding of chick embryo’s nervous system development at HH22-HH41 embryonic stages using X-ray microcomputed tomography
Source: PLoS One. 2024 Nov 15;19(11):e0310426. doi: 10.1371/journal.pone.0310426 (PMC11567531; doi:10.1371/journal.pone.0310426)
Supplement: S1 Raw data — (ZIP) [file pone.0310426.s020.zip › text/15/emb_15_rec_spr0000_voi_.ctan.txt]

<<<<< Begin of workflow >>>>>

CT Analyser, Version: 1.18.4.0
Dataset name, C:\Results\RNF\Contrast\15\Emb_15_rec_Tra\VOI\emb_15_rec_spr0000_voi_1629.bmp
File postfix length, 4
File type, BMP
Roi filename, C:\Results\RNF\Contrast\15\Emb_15_rec_Tra\VOI\emb_15_rec_spr0000_voi_.roi
Image size (W/H), 1136, 714
Total number of images, 2580
Total Z-position range, 931, 3510
Number of images inside VOI, 2580
Z-position range of VOI, 931, 3510
Z spacing, 1
Pixel size (um), 25.865860

-----------------------------------------------------------------
[ 02/07/24 17:54:45 ]	Thresholding
Mode, Global
Lower grey threshold, 30
Upper grey threshold, 255
[ 02/07/24 17:54:49 ]	Thresholding done

-----------------------------------------------------------------
[ 02/07/24 17:55:13 ]	Despeckle
Type: Remove pores (2D space)
Detected by: by image borders
Apply to: Image
[ 02/07/24 17:55:26 ]	Despeckle done

-----------------------------------------------------------------
[ 02/07/24 17:56:57 ]	Despeckle
Type: Remove white speckles (2D space)
Area: less than 10 pixels
Apply to: Image
39403 speckles removed
[ 02/07/24 17:57:07 ]	Despeckle done

-----------------------------------------------------------------
Mode : Shrink-wrap (3D space)
[ 02/07/24 17:59:15 ]	ROI shrink-wrap

-----------------------------------------------------------------
[ 02/07/24 17:59:43 ]	3D analysis

Date and time,07.02.2024 17:59
Operator identity,Skyscan 1176
Computer name,SCAN1176_078
Computation time,00:00:25
Dataset,emb_15_rec_spr0000_voi_
Location,C:\Results\RNF\Contrast\15\Emb_15_rec_Tra\VOI\

MORPHOMETRY RESULTS
----------------------------
Description,Abbreviation,Value,Unit

Number of layers,,2580
Lower vertical position,,2.4081E+001,mm
Upper vertical position,,9.0789E+001,mm
Pixel size,,2.5866E+001,um
Lower grey threshold,,30
Upper grey threshold,,255

Total VOI volume,TV,6.1135E+003,mm^3
Object volume,Obj.V,6.1135E+003,mm^3
Percent object volume,Obj.V/TV,1.0000E+002,%
Total VOI surface,TS,1.4804E+004,mm^2
Object surface,Obj.S,1.4804E+004,mm^2
Intersection surface,i.S,1.4804E+004,mm^2
Object surface / volume ratio,Obj.S/Obj.V,2.4215E+000,1/mm
Object surface density,Obj.S/TV,2.4215E+000,1/mm
Centroid (x),Crd.X,1.1889E+001,mm
Centroid (y),Crd.Y,9.7011E+000,mm
Centroid (z),Crd.Z,6.4205E+001,mm


-----------------------------------------------------------------
[ 02/07/24 18:01:02 ]	Morphological operations
Type: Closing (2D space)
Kernel: Round
Radius:   5
Apply to: Image
[ 02/07/24 18:01:37 ]	Morphological operations done

-----------------------------------------------------------------
[ 02/07/24 18:02:05 ]	Despeckle
Type: Remove pores (2D space)
Detected by: by image borders
Apply to: Image
[ 02/07/24 18:02:18 ]	Despeckle done

-----------------------------------------------------------------
[ 02/07/24 18:02:41 ]	3D analysis

Date and time,07.02.2024 18:02
Operator identity,Skyscan 1176
Computer name,SCAN1176_078
Computation time,00:00:25
Dataset,emb_15_rec_spr0000_voi_
Location,C:\Results\RNF\Contrast\15\Emb_15_rec_Tra\VOI\

MORPHOMETRY RESULTS
----------------------------
Description,Abbreviation,Value,Unit

Number of layers,,2580
Lower vertical position,,2.4081E+001,mm
Upper vertical position,,9.0789E+001,mm
Pixel size,,2.5866E+001,um
Lower grey threshold,,30
Upper grey threshold,,255

Total VOI volume,TV,6.1135E+003,mm^3
Object volume,Obj.V,6.1135E+003,mm^3
Percent object volume,Obj.V/TV,1.0000E+002,%
Total VOI surface,TS,1.4804E+004,mm^2
Object surface,Obj.S,1.4804E+004,mm^2
Intersection surface,i.S,1.4804E+004,mm^2
Object surface / volume ratio,Obj.S/Obj.V,2.4215E+000,1/mm
Object surface density,Obj.S/TV,2.4215E+000,1/mm
Centroid (x),Crd.X,1.1889E+001,mm
Centroid (y),Crd.Y,9.7011E+000,mm
Centroid (z),Crd.Z,6.4205E+001,mm


-----------------------------------------------------------------
Mode : Shrink-wrap (3D space)
[ 02/07/24 18:04:03 ]	ROI shrink-wrap

-----------------------------------------------------------------
[ 02/07/24 18:06:32 ]	3D analysis

Date and time,07.02.2024 18:06
Operator identity,Skyscan 1176
Computer name,SCAN1176_078
Computation time,00:00:24
Dataset,emb_15_rec_spr0000_voi_
Location,C:\Results\RNF\Contrast\15\Emb_15_rec_Tra\VOI\

MORPHOMETRY RESULTS
----------------------------
Description,Abbreviation,Value,Unit

Number of layers,,2580
Lower vertical position,,2.4081E+001,mm
Upper vertical position,,9.0789E+001,mm
Pixel size,,2.5866E+001,um
Lower grey threshold,,30
Upper grey threshold,,255

Total VOI volume,TV,6.1135E+003,mm^3
Object volume,Obj.V,6.1135E+003,mm^3
Percent object volume,Obj.V/TV,1.0000E+002,%
Total VOI surface,TS,1.4804E+004,mm^2
Object surface,Obj.S,1.4804E+004,mm^2
Intersection surface,i.S,1.4804E+004,mm^2
Object surface / volume ratio,Obj.S/Obj.V,2.4215E+000,1/mm
Object surface density,Obj.S/TV,2.4215E+000,1/mm
Centroid (x),Crd.X,1.1889E+001,mm
Centroid (y),Crd.Y,9.7011E+000,mm
Centroid (z),Crd.Z,6.4205E+001,mm


<<<<< Begin of workflow >>>>>

CT Analyser, Version: 1.18.4.0
Dataset name, C:\Results\RNF\Contrast\15\Emb_15_rec_Tra\VOI\emb_15_rec_spr0000_voi_1629.bmp
File postfix length, 4
File type, BMP
Roi filename, C:\Results\RNF\Contrast\15\Emb_15_rec_Tra\VOI\emb_15_rec_spr0000_voi_.roi
Image size (W/H), 1136, 714
Total number of images, 2580
Total Z-position range, 931, 3510
Number of images inside VOI, 2580
Z-position range of VOI, 931, 3510
Z spacing, 1
Pixel size (um), 25.865860

-----------------------------------------------------------------
[ 02/07/24 18:08:04 ]	Thresholding
Mode, Global
Lower grey threshold, 30
Upper grey threshold, 255
[ 02/07/24 18:08:08 ]	Thresholding done

-----------------------------------------------------------------
[ 02/07/24 18:08:40 ]	Despeckle
Type: Remove pores (2D space)
Detected by: by image borders
Apply to: Image
[ 02/07/24 18:08:54 ]	Despeckle done

-----------------------------------------------------------------
[ 02/07/24 18:09:27 ]	Morphological operations
Type: Closing (2D space)
Kernel: Round
Radius:   5
Apply to: Image
[ 02/07/24 18:10:02 ]	Morphological operations done

-----------------------------------------------------------------
[ 02/07/24 18:12:06 ]	Despeckle
Type: Remove pores (2D space)
Detected by: by image borders
Apply to: Image
[ 02/07/24 18:12:19 ]	Despeckle done

-----------------------------------------------------------------
Mode : Shrink-wrap (3D space)
[ 02/07/24 18:14:57 ]	ROI shrink-wrap

-----------------------------------------------------------------
[ 02/07/24 18:15:31 ]	Save bitmaps (only ROI)

Destination folder: C:\Results\RNF\Contrast\15\Emb_15_rec_Tra\VOI\Bone binary in ROI
File format: bmp
Number of saved files: 2580

-----------------------------------------------------------------
[ 02/07/24 18:16:24 ]	3D analysis

Date and time,07.02.2024 18:16
Operator identity,Skyscan 1176
Computer name,SCAN1176_078
Computation time,00:00:25
Dataset,emb_15_rec_spr0000_voi_
Location,C:\Results\RNF\Contrast\15\Emb_15_rec_Tra\VOI\

MORPHOMETRY RESULTS
----------------------------
Description,Abbreviation,Value,Unit

Number of layers,,2580
Lower vertical position,,2.4081E+001,mm
Upper vertical position,,9.0789E+001,mm
Pixel size,,2.5866E+001,um
Lower grey threshold,,30
Upper grey threshold,,255

Total VOI volume,TV,6.4763E+003,mm^3
Object volume,Obj.V,6.4763E+003,mm^3
Percent object volume,Obj.V/TV,1.0000E+002,%
Total VOI surface,TS,1.2491E+004,mm^2
Object surface,Obj.S,1.2491E+004,mm^2
Intersection surface,i.S,1.2491E+004,mm^2
Object surface / volume ratio,Obj.S/Obj.V,1.9287E+000,1/mm
Object surface density,Obj.S/TV,1.9287E+000,1/mm
Centroid (x),Crd.X,1.1906E+001,mm
Centroid (y),Crd.Y,9.6747E+000,mm
Centroid (z),Crd.Z,6.3951E+001,mm


<<<<< Begin of workflow >>>>>

CT Analyser, Version: 1.18.4.0
Dataset name, E:\2024_RNF\15\Emb_15_rec_Tra\VOI\emb_15_rec_spr0000_voi_1493.bmp
File postfix length, 4
File type, BMP
Image size (W/H), 1136, 714
Total number of images, 2580
Total Z-position range, 931, 3510
Number of images inside VOI, 2580
Z-position range of VOI, 931, 3510
Z spacing, 1
Pixel size (um), 25.865860

-----------------------------------------------------------------
[ 07/26/24 14:08:22 ]	Thresholding
Mode, Global
Lower grey threshold, 21
Upper grey threshold, 255
[ 07/26/24 14:08:26 ]	Thresholding done

-----------------------------------------------------------------

-----------------------------------------------------------------
[ 07/26/24 14:09:01 ]	Despeckle
Type: Remove white speckles (2D space)
Area: less than 100 pixels
Apply to: Image
702467 speckles removed
[ 07/26/24 14:09:13 ]	Despeckle done

-----------------------------------------------------------------
[ 07/26/24 14:09:35 ]	Despeckle
Type: Remove pores (2D space)
Detected by: by image borders
Apply to: Image
[ 07/26/24 14:09:49 ]	Despeckle done

-----------------------------------------------------------------
[ 07/26/24 14:10:58 ]	Despeckle
Type: Remove white speckles (2D space)
Area: less than 200 pixels
Apply to: Image
27895 speckles removed
[ 07/26/24 14:11:08 ]	Despeckle done

-----------------------------------------------------------------
Mode : Shrink-wrap (3D space)
[ 07/26/24 14:14:07 ]	ROI shrink-wrap

-----------------------------------------------------------------
[ 07/26/24 14:14:55 ]	Save bitmaps (only ROI)

Destination folder: E:\2024_RNF\15\Emb_15_rec_Tra\VOI\Bone binary in ROI(1)
File format: bmp
Number of saved files: 2580

<<<<< Begin of workflow >>>>>

CT Analyser, Version: 1.18.4.0
Dataset name, E:\2024_RNF\15\Emb_15_rec_Tra\VOI\emb_15_rec_spr0000_voi_1493.bmp
File postfix length, 4
File type, BMP
Image size (W/H), 1136, 714
Total number of images, 2580
Total Z-position range, 931, 3510
Number of images inside VOI, 2580
Z-position range of VOI, 931, 3510
Z spacing, 1
Pixel size (um), 25.865860

-----------------------------------------------------------------
[ 07/26/24 14:16:42 ]	Thresholding
Mode, Global
Lower grey threshold, 21
Upper grey threshold, 255
[ 07/26/24 14:16:46 ]	Thresholding done

-----------------------------------------------------------------
[ 07/26/24 14:17:50 ]	3D analysis

Date and time,26.07.2024 14:17
Operator identity,Skyscan 1176
Computer name,SCAN1176_078
Computation time,00:00:25
Dataset,emb_15_rec_spr0000_voi_
Location,E:\2024_RNF\15\Emb_15_rec_Tra\VOI\

MORPHOMETRY RESULTS
----------------------------
Description,Abbreviation,Value,Unit

Number of layers,,2580
Lower vertical position,,2.4081E+001,mm
Upper vertical position,,9.0789E+001,mm
Pixel size,,2.5866E+001,um
Lower grey threshold,,21
Upper grey threshold,,255

Total VOI volume,TV,6.2753E+003,mm^3
Object volume,Obj.V,5.6289E+003,mm^3
Percent object volume,Obj.V/TV,8.9700E+001,%
Total VOI surface,TS,1.2601E+004,mm^2
Object surface,Obj.S,2.4317E+004,mm^2
Intersection surface,i.S,1.1202E+004,mm^2
Object surface / volume ratio,Obj.S/Obj.V,4.3199E+000,1/mm
Object surface density,Obj.S/TV,3.8750E+000,1/mm
Centroid (x),Crd.X,1.1763E+001,mm
Centroid (y),Crd.Y,9.7251E+000,mm
Centroid (z),Crd.Z,6.3355E+001,mm


-----------------------------------------------------------------
[ 07/26/24 14:18:23 ]	Despeckle
Type: Remove pores (2D space)
Detected by: by image borders
Apply to: Image
[ 07/26/24 14:18:36 ]	Despeckle done

-----------------------------------------------------------------

-----------------------------------------------------------------
[ 07/26/24 14:19:25 ]	3D analysis

Date and time,26.07.2024 14:19
Operator identity,Skyscan 1176
Computer name,SCAN1176_078
Computation time,00:00:24
Dataset,emb_15_rec_spr0000_voi_
Location,E:\2024_RNF\15\Emb_15_rec_Tra\VOI\

MORPHOMETRY RESULTS
----------------------------
Description,Abbreviation,Value,Unit

Number of layers,,2580
Lower vertical position,,2.4081E+001,mm
Upper vertical position,,9.0789E+001,mm
Pixel size,,2.5866E+001,um
Lower grey threshold,,21
Upper grey threshold,,255

Total VOI volume,TV,6.2753E+003,mm^3
Object volume,Obj.V,6.2753E+003,mm^3
Percent object volume,Obj.V/TV,1.0000E+002,%
Total VOI surface,TS,1.2601E+004,mm^2
Object surface,Obj.S,1.2601E+004,mm^2
Intersection surface,i.S,1.2601E+004,mm^2
Object surface / volume ratio,Obj.S/Obj.V,2.0081E+000,1/mm
Object surface density,Obj.S/TV,2.0081E+000,1/mm
Centroid (x),Crd.X,1.1897E+001,mm
Centroid (y),Crd.Y,9.6845E+000,mm
Centroid (z),Crd.Z,6.4115E+001,mm
