# Supplementary material for: Expanding understanding of chick embryo’s nervous system development at HH22-HH41 embryonic stages using X-ray microcomputed tomography
Source: PLoS One. 2024 Nov 15;19(11):e0310426. doi: 10.1371/journal.pone.0310426 (PMC11567531; doi:10.1371/journal.pone.0310426)
Supplement: S1 Raw data — (ZIP) [file pone.0310426.s020.zip › text/15/emb_15_rec_spr_tra0000_voi_.ctan.log]

-----------------------------------------------------------------
[ 02/07/24 17:30:38 ]	Thresholding started...
[ 02/07/24 17:30:39 ]	Thresholding done

-----------------------------------------------------------------
[ 02/07/24 17:30:46 ]	Despeckle
[ 02/07/24 17:30:48 ]	Despeckle done

-----------------------------------------------------------------

-----------------------------------------------------------------
[ 02/07/24 17:30:59 ]	Despeckle
[ 02/07/24 17:31:01 ]	Despeckle done

-----------------------------------------------------------------
[ 02/07/24 17:31:18 ]	Morphological operations
[ 02/07/24 17:31:23 ]	Morphological operations done

-----------------------------------------------------------------
[ 02/07/24 17:31:32 ]	Despeckle
[ 02/07/24 17:31:35 ]	Despeckle done

-----------------------------------------------------------------
[ 02/07/24 17:31:40 ]	ROI shrink-wrap
[ 02/07/24 17:32:01 ]	ROI shrink-wrap done

-----------------------------------------------------------------
[ 02/07/24 17:32:10 ]	Save bitmaps (only ROI)
[ 02/07/24 17:32:19 ]	Save bitmaps done

-----------------------------------------------------------------
[ 02/07/24 17:32:23 ]	3D analysis started...
[ 02/07/24 17:32:27 ]	[ 02/07/24 17:32:27 ]	3D analysis done
