# Supplementary material for: Expanding understanding of chick embryo’s nervous system development at HH22-HH41 embryonic stages using X-ray microcomputed tomography
Source: PLoS One. 2024 Nov 15;19(11):e0310426. doi: 10.1371/journal.pone.0310426 (PMC11567531; doi:10.1371/journal.pone.0310426)
Supplement: S1 Raw data — (ZIP) [file pone.0310426.s020.zip › text/15/emb_15_rec_spr_tra0000_voi_.ctan.txt]

<<<<< Begin of workflow >>>>>

CT Analyser, Version: 1.18.4.0
Dataset name, C:\Results\RNF\Contrast\NS\SM\15\VOI\emb_15_rec_spr_tra0000_voi_2281.bmp
File postfix length, 4
File type, BMP
Roi filename, C:\Results\RNF\Contrast\NS\SM\15\VOI\emb_15_rec_spr_tra0000_voi_.roi
Image size (W/H), 665, 366
Total number of images, 1336
Total Z-position range, 1838, 3173
Number of images inside VOI, 1336
Z-position range of VOI, 1838, 3173
Z spacing, 1
Pixel size (um), 25.865860

-----------------------------------------------------------------
[ 02/07/24 17:30:38 ]	Thresholding
Mode, Global
Lower grey threshold, 40
Upper grey threshold, 255
[ 02/07/24 17:30:39 ]	Thresholding done

-----------------------------------------------------------------
[ 02/07/24 17:30:46 ]	Despeckle
Type: Remove pores (2D space)
Detected by: by image borders
Apply to: Image
[ 02/07/24 17:30:48 ]	Despeckle done

-----------------------------------------------------------------

-----------------------------------------------------------------
[ 02/07/24 17:30:59 ]	Despeckle
Type: Remove white speckles (2D space)
Area: less than 10 pixels
Apply to: Image
8169 speckles removed
[ 02/07/24 17:31:01 ]	Despeckle done

-----------------------------------------------------------------
[ 02/07/24 17:31:18 ]	Morphological operations
Type: Closing (2D space)
Kernel: Round
Radius:   5
Apply to: Image
[ 02/07/24 17:31:23 ]	Morphological operations done

-----------------------------------------------------------------
[ 02/07/24 17:31:32 ]	Despeckle
Type: Remove pores (2D space)
Detected by: by image borders
Apply to: Image
[ 02/07/24 17:31:35 ]	Despeckle done

-----------------------------------------------------------------
Mode : Shrink-wrap (3D space)
[ 02/07/24 17:32:01 ]	ROI shrink-wrap

-----------------------------------------------------------------
[ 02/07/24 17:32:10 ]	Save bitmaps (only ROI)

Destination folder: C:\Results\RNF\Contrast\NS\SM\15\VOI\Bone binary in ROI
File format: bmp
Number of saved files: 1336

-----------------------------------------------------------------
[ 02/07/24 17:32:23 ]	3D analysis

Date and time,07.02.2024 17:32
Operator identity,Skyscan 1176
Computer name,SCAN1176_078
Computation time,00:00:04
Dataset,emb_15_rec_spr_tra0000_voi_
Location,C:\Results\RNF\Contrast\NS\SM\15\VOI\

MORPHOMETRY RESULTS
----------------------------
Description,Abbreviation,Value,Unit

Number of layers,,1336
Lower vertical position,,4.7541E+001,mm
Upper vertical position,,8.2072E+001,mm
Pixel size,,2.5866E+001,um
Lower grey threshold,,40
Upper grey threshold,,255

Total VOI volume,TV,5.6909E+002,mm^3
Object volume,Obj.V,5.6909E+002,mm^3
Percent object volume,Obj.V/TV,1.0000E+002,%
Total VOI surface,TS,1.0385E+003,mm^2
Object surface,Obj.S,1.0385E+003,mm^2
Intersection surface,i.S,1.0385E+003,mm^2
Object surface / volume ratio,Obj.S/Obj.V,1.8249E+000,1/mm
Object surface density,Obj.S/TV,1.8249E+000,1/mm
Centroid (x),Crd.X,7.7377E+000,mm
Centroid (y),Crd.Y,3.8273E+000,mm
Centroid (z),Crd.Z,6.8269E+001,mm
