# Supplementary material for: Expanding understanding of chick embryo’s nervous system development at HH22-HH41 embryonic stages using X-ray microcomputed tomography
Source: PLoS One. 2024 Nov 15;19(11):e0310426. doi: 10.1371/journal.pone.0310426 (PMC11567531; doi:10.1371/journal.pone.0310426)
Supplement: S1 Raw data — (ZIP) [file pone.0310426.s020.zip › text/15/emb_15_rec_tra0000_voi_.ctan.txt]

<<<<< Begin of workflow >>>>>

CT Analyser, Version: 1.18.4.0
Dataset name, C:\Results\RNF\Contrast\OD\15\wing\VOI\emb_15_rec_tra0000_voi_2420.bmp
File postfix length, 4
File type, BMP
Roi filename, C:\Results\RNF\Contrast\OD\15\wing\VOI\emb_15_rec_tra0000_voi_.roi
Image size (W/H), 836, 324
Total number of images, 505
Total Z-position range, 2184, 2688
Number of images inside VOI, 505
Z-position range of VOI, 2184, 2688
Z spacing, 1
Pixel size (um), 25.865860

-----------------------------------------------------------------
[ 11/15/23 16:50:40 ]	Thresholding
Mode, Global
Lower grey threshold, 40
Upper grey threshold, 255
[ 11/15/23 16:50:41 ]	Thresholding done

-----------------------------------------------------------------
[ 11/15/23 16:50:51 ]	Despeckle
Type: Remove pores (2D space)
Detected by: by image borders
Apply to: Image
[ 11/15/23 16:50:52 ]	Despeckle done

-----------------------------------------------------------------
Mode : Shrink-wrap (3D space)
[ 11/15/23 16:51:57 ]	ROI shrink-wrap

-----------------------------------------------------------------
[ 11/15/23 16:52:01 ]	Save bitmaps (only ROI)

Destination folder: C:\Results\RNF\Contrast\OD\15\wing\VOI\Bone binary in ROI
File format: bmp
Number of saved files: 505
