# Supplementary material for: Expanding understanding of chick embryo’s nervous system development at HH22-HH41 embryonic stages using X-ray microcomputed tomography
Source: PLoS One. 2024 Nov 15;19(11):e0310426. doi: 10.1371/journal.pone.0310426 (PMC11567531; doi:10.1371/journal.pone.0310426)
Supplement: S1 Raw data — (ZIP) [file pone.0310426.s020.zip › text/15/emb_15_rec_tra0000_voi__voi__voi_.ctan4.log]

-----------------------------------------------------------------
[ 07/05/24 15:14:37 ]	Thresholding started...
[ 07/05/24 15:14:37 ]	Thresholding done

-----------------------------------------------------------------
[ 07/05/24 15:14:41 ]	3D analysis started...
[ 07/05/24 15:14:43 ]	[ 07/05/24 15:14:43 ]	3D analysis done
