# Supplementary material for: Expanding understanding of chick embryo’s nervous system development at HH22-HH41 embryonic stages using X-ray microcomputed tomography
Source: PLoS One. 2024 Nov 15;19(11):e0310426. doi: 10.1371/journal.pone.0310426 (PMC11567531; doi:10.1371/journal.pone.0310426)
Supplement: S1 Raw data — (ZIP) [file pone.0310426.s020.zip › text/15/emb_15_rec_tra0000_voi__voi__voi_.ctan4.txt]

<<<<< Begin of workflow >>>>>

CT Analyser, Version: 1.18.4.0
Dataset name, C:\Results\RNF\OD\15\wing\VOI\VOI\VOI\emb_15_rec_tra0000_voi__voi__voi_2423.bmp
File postfix length, 4
File type, BMP
Roi filename, C:\Results\RNF\OD\15\wing\VOI\VOI\VOI\emb_15_rec_tra0000_voi__voi__voi_.roi
Image size (W/H), 807, 314
Total number of images, 505
Total Z-position range, 2184, 2688
Number of images inside VOI, 505
Z-position range of VOI, 2184, 2688
Z spacing, 1
Pixel size (um), 25.865860

-----------------------------------------------------------------
[ 07/05/24 15:14:37 ]	Thresholding
Mode, Global
Lower grey threshold, 20
Upper grey threshold, 255
[ 07/05/24 15:14:37 ]	Thresholding done

-----------------------------------------------------------------
[ 07/05/24 15:14:41 ]	3D analysis

Date and time,05.07.2024 15:14
Operator identity,Skyscan 1176
Computer name,SCAN1176_078
Computation time,00:00:02
Dataset,emb_15_rec_tra0000_voi__voi__voi_
Location,C:\Results\RNF\OD\15\wing\VOI\VOI\VOI\

MORPHOMETRY RESULTS
----------------------------
Description,Abbreviation,Value,Unit

Number of layers,,505
Lower vertical position,,5.6491E+001,mm
Upper vertical position,,6.9527E+001,mm
Pixel size,,2.5866E+001,um
Lower grey threshold,,20
Upper grey threshold,,255

Total VOI volume,TV,1.7483E+002,mm^3
Object volume,Obj.V,1.7468E+002,mm^3
Percent object volume,Obj.V/TV,9.9914E+001,%
Total VOI surface,TS,1.3573E+003,mm^2
Object surface,Obj.S,1.3642E+003,mm^2
Intersection surface,i.S,1.3542E+003,mm^2
Object surface / volume ratio,Obj.S/Obj.V,7.8097E+000,1/mm
Object surface density,Obj.S/TV,7.8030E+000,1/mm
Centroid (x),Crd.X,7.2355E+000,mm
Centroid (y),Crd.Y,4.2346E+000,mm
Centroid (z),Crd.Z,6.2977E+001,mm
