# Supplementary material for: Expanding understanding of chick embryo’s nervous system development at HH22-HH41 embryonic stages using X-ray microcomputed tomography
Source: PLoS One. 2024 Nov 15;19(11):e0310426. doi: 10.1371/journal.pone.0310426 (PMC11567531; doi:10.1371/journal.pone.0310426)
Supplement: S1 Raw data — (ZIP) [file pone.0310426.s020.zip › text/15/emb_15_rec_tra_tra0000_voi_.ctan.log]

-----------------------------------------------------------------
[ 07/11/24 14:06:35 ]	Thresholding started...
[ 07/11/24 14:06:36 ]	Thresholding done

-----------------------------------------------------------------
[ 07/11/24 14:08:04 ]	Despeckle
[ 07/11/24 14:08:06 ]	Despeckle done

-----------------------------------------------------------------

-----------------------------------------------------------------
[ 07/11/24 14:08:21 ]	Despeckle
[ 07/11/24 14:08:23 ]	Despeckle done

-----------------------------------------------------------------
[ 07/11/24 14:08:56 ]	Morphological operations
[ 07/11/24 14:09:03 ]	Morphological operations done

-----------------------------------------------------------------
[ 07/11/24 14:09:12 ]	Despeckle
[ 07/11/24 14:09:14 ]	Despeckle done

-----------------------------------------------------------------
[ 07/11/24 14:09:26 ]	ROI shrink-wrap
[ 07/11/24 14:09:38 ]	ROI shrink-wrap done

-----------------------------------------------------------------
[ 07/11/24 14:10:58 ]	Thresholding started...
[ 07/11/24 14:10:59 ]	Thresholding done

-----------------------------------------------------------------
[ 07/11/24 14:11:06 ]	Despeckle
[ 07/11/24 14:11:07 ]	Despeckle done

-----------------------------------------------------------------
[ 07/11/24 14:11:15 ]	Despeckle
[ 07/11/24 14:11:17 ]	Despeckle done

-----------------------------------------------------------------
[ 07/11/24 14:11:26 ]	Morphological operations
[ 07/11/24 14:11:33 ]	Morphological operations done

-----------------------------------------------------------------
[ 07/11/24 14:11:39 ]	Despeckle
[ 07/11/24 14:11:41 ]	Despeckle done

-----------------------------------------------------------------
[ 07/11/24 14:11:45 ]	ROI shrink-wrap
[ 07/11/24 14:11:57 ]	ROI shrink-wrap done

-----------------------------------------------------------------
[ 07/11/24 14:12:05 ]	Save bitmaps (only ROI)
[ 07/11/24 14:12:09 ]	Save bitmaps done
