# Supplementary material for: Expanding understanding of chick embryo’s nervous system development at HH22-HH41 embryonic stages using X-ray microcomputed tomography
Source: PLoS One. 2024 Nov 15;19(11):e0310426. doi: 10.1371/journal.pone.0310426 (PMC11567531; doi:10.1371/journal.pone.0310426)
Supplement: S1 Raw data — (ZIP) [file pone.0310426.s020.zip › text/15/emb_15_rec_tra_tra0000_voi_.ctan.txt]

<<<<< Begin of workflow >>>>>

CT Analyser, Version: 1.18.4.0
Dataset name, C:\Results\RNF\OD\15\cranium\VOI\emb_15_rec_tra_tra0000_voi_3279.bmp
File postfix length, 4
File type, BMP
Roi filename, C:\Results\RNF\OD\15\cranium\VOI\emb_15_rec_tra_tra0000_voi_.roi
Image size (W/H), 992, 556
Total number of images, 494
Total Z-position range, 3016, 3509
Number of images inside VOI, 494
Z-position range of VOI, 3016, 3509
Z spacing, 1
Pixel size (um), 25.865860

-----------------------------------------------------------------
[ 07/11/24 14:06:35 ]	Thresholding
Mode, Global
Lower grey threshold, 26
Upper grey threshold, 255
[ 07/11/24 14:06:36 ]	Thresholding done

-----------------------------------------------------------------
[ 07/11/24 14:08:04 ]	Despeckle
Type: Remove pores (2D space)
Detected by: by image borders
Apply to: Image
[ 07/11/24 14:08:06 ]	Despeckle done

-----------------------------------------------------------------

-----------------------------------------------------------------
[ 07/11/24 14:08:21 ]	Despeckle
Type: Remove white speckles (2D space)
Area: less than 100 pixels
Apply to: Image
12014 speckles removed
[ 07/11/24 14:08:23 ]	Despeckle done

-----------------------------------------------------------------
[ 07/11/24 14:08:56 ]	Morphological operations
Type: Closing (2D space)
Kernel: Round
Radius:  10
Apply to: Image
[ 07/11/24 14:09:03 ]	Morphological operations done

-----------------------------------------------------------------
[ 07/11/24 14:09:12 ]	Despeckle
Type: Remove pores (2D space)
Detected by: by image borders
Apply to: Image
[ 07/11/24 14:09:14 ]	Despeckle done

-----------------------------------------------------------------
Mode : Shrink-wrap (3D space)
[ 07/11/24 14:09:38 ]	ROI shrink-wrap

<<<<< Begin of workflow >>>>>

CT Analyser, Version: 1.18.4.0
Dataset name, C:\Results\RNF\OD\15\cranium\VOI\emb_15_rec_tra_tra0000_voi_3279.bmp
File postfix length, 4
File type, BMP
Roi filename, C:\Results\RNF\OD\15\cranium\VOI\emb_15_rec_tra_tra0000_voi_.roi
Image size (W/H), 992, 556
Total number of images, 494
Total Z-position range, 3016, 3509
Number of images inside VOI, 494
Z-position range of VOI, 3016, 3509
Z spacing, 1
Pixel size (um), 25.865860

-----------------------------------------------------------------
[ 07/11/24 14:10:58 ]	Thresholding
Mode, Global
Lower grey threshold, 26
Upper grey threshold, 255
[ 07/11/24 14:10:59 ]	Thresholding done

-----------------------------------------------------------------
[ 07/11/24 14:11:06 ]	Despeckle
Type: Remove pores (2D space)
Detected by: by image borders
Apply to: Image
[ 07/11/24 14:11:07 ]	Despeckle done

-----------------------------------------------------------------
[ 07/11/24 14:11:15 ]	Despeckle
Type: Remove white speckles (2D space)
Area: less than 100 pixels
Apply to: Image
12014 speckles removed
[ 07/11/24 14:11:17 ]	Despeckle done

-----------------------------------------------------------------
[ 07/11/24 14:11:26 ]	Morphological operations
Type: Closing (2D space)
Kernel: Round
Radius:  10
Apply to: Image
[ 07/11/24 14:11:33 ]	Morphological operations done

-----------------------------------------------------------------
[ 07/11/24 14:11:39 ]	Despeckle
Type: Remove pores (2D space)
Detected by: by image borders
Apply to: Image
[ 07/11/24 14:11:41 ]	Despeckle done

-----------------------------------------------------------------
Mode : Shrink-wrap (3D space)
[ 07/11/24 14:11:57 ]	ROI shrink-wrap

-----------------------------------------------------------------
[ 07/11/24 14:12:05 ]	Save bitmaps (only ROI)

Destination folder: C:\Results\RNF\OD\15\cranium\VOI\Bone binary in ROI
File format: bmp
Number of saved files: 494
