# Supplementary material for: Expanding understanding of chick embryo’s nervous system development at HH22-HH41 embryonic stages using X-ray microcomputed tomography
Source: PLoS One. 2024 Nov 15;19(11):e0310426. doi: 10.1371/journal.pone.0310426 (PMC11567531; doi:10.1371/journal.pone.0310426)
Supplement: S1 Raw data — (ZIP) [file pone.0310426.s020.zip › text/15/emb_15_rec_tra_tra0000_voi__voi_.ctan.txt]

<<<<< Begin of workflow >>>>>

CT Analyser, Version: 1.18.4.0
Dataset name, C:\Results\RNF\OD\15\cranium\VOI\VOI\emb_15_rec_tra_tra0000_voi__voi_3249.bmp
File postfix length, 4
File type, BMP
Roi filename, C:\Results\RNF\OD\15\cranium\VOI\VOI\emb_15_rec_tra_tra0000_voi__voi_.roi
Image size (W/H), 979, 551
Total number of images, 494
Total Z-position range, 3016, 3509
Number of images inside VOI, 494
Z-position range of VOI, 3016, 3509
Z spacing, 1
Pixel size (um), 25.865860

-----------------------------------------------------------------
[ 07/11/24 14:13:55 ]	Thresholding
Mode, Global
Lower grey threshold, 5
Upper grey threshold, 255
[ 07/11/24 14:13:56 ]	Thresholding done

-----------------------------------------------------------------
[ 07/11/24 14:14:04 ]	3D analysis

Date and time,11.07.2024 14:14
Operator identity,Skyscan 1176
Computer name,SCAN1176_078
Computation time,00:00:03
Dataset,emb_15_rec_tra_tra0000_voi__voi_
Location,C:\Results\RNF\OD\15\cranium\VOI\VOI\

MORPHOMETRY RESULTS
----------------------------
Description,Abbreviation,Value,Unit

Number of layers,,494
Lower vertical position,,7.8011E+001,mm
Upper vertical position,,9.0763E+001,mm
Pixel size,,2.5866E+001,um
Lower grey threshold,,5
Upper grey threshold,,255

Total VOI volume,TV,1.8325E+003,mm^3
Object volume,Obj.V,1.8314E+003,mm^3
Percent object volume,Obj.V/TV,9.9944E+001,%
Total VOI surface,TS,1.3929E+003,mm^2
Object surface,Obj.S,1.4531E+003,mm^2
Intersection surface,i.S,1.3772E+003,mm^2
Object surface / volume ratio,Obj.S/Obj.V,7.9340E-001,1/mm
Object surface density,Obj.S/TV,7.9296E-001,1/mm
Centroid (x),Crd.X,1.5018E+001,mm
Centroid (y),Crd.Y,6.9925E+000,mm
Centroid (z),Crd.Z,8.4072E+001,mm
