# Supplementary material for: Expanding understanding of chick embryo’s nervous system development at HH22-HH41 embryonic stages using X-ray microcomputed tomography
Source: PLoS One. 2024 Nov 15;19(11):e0310426. doi: 10.1371/journal.pone.0310426 (PMC11567531; doi:10.1371/journal.pone.0310426)
Supplement: S1 Raw data — (ZIP) [file pone.0310426.s020.zip › text/15/emb_15_rec_tra_tra_tra0000_voi_.ctan.log]

-----------------------------------------------------------------
[ 02/08/24 15:09:03 ]	Thresholding started...
[ 02/08/24 15:09:03 ]	Thresholding done

-----------------------------------------------------------------
[ 02/08/24 15:09:10 ]	Despeckle
[ 02/08/24 15:09:10 ]	Despeckle done

-----------------------------------------------------------------

-----------------------------------------------------------------
[ 02/08/24 15:09:42 ]	Despeckle
[ 02/08/24 15:09:42 ]	Despeckle done

-----------------------------------------------------------------
[ 02/08/24 15:09:46 ]	Morphological operations
[ 02/08/24 15:09:47 ]	Morphological operations done

-----------------------------------------------------------------
[ 02/08/24 15:09:54 ]	Despeckle
[ 02/08/24 15:09:54 ]	Despeckle done

-----------------------------------------------------------------

-----------------------------------------------------------------
[ 02/08/24 15:10:02 ]	ROI shrink-wrap
[ 02/08/24 15:10:05 ]	ROI shrink-wrap done

-----------------------------------------------------------------
[ 02/08/24 15:10:10 ]	Save bitmaps (only ROI)
[ 02/08/24 15:10:13 ]	Save bitmaps done

-----------------------------------------------------------------
[ 02/08/24 15:10:15 ]	3D analysis started...
[ 02/08/24 15:10:16 ]	[ 02/08/24 15:10:16 ]	3D analysis done
