# Supplementary material for: Expanding understanding of chick embryo’s nervous system development at HH22-HH41 embryonic stages using X-ray microcomputed tomography
Source: PLoS One. 2024 Nov 15;19(11):e0310426. doi: 10.1371/journal.pone.0310426 (PMC11567531; doi:10.1371/journal.pone.0310426)
Supplement: S1 Raw data — (ZIP) [file pone.0310426.s020.zip › text/15/emb_15_rec_tra_tra_tra0000_voi_.ctan.txt]

<<<<< Begin of workflow >>>>>

CT Analyser, Version: 1.18.4.0
Dataset name, C:\Results\RNF\Contrast\NS\CNS\Itogo\15\15\VOI\emb_15_rec_tra_tra_tra0000_voi_2984.bmp
File postfix length, 4
File type, BMP
Roi filename, C:\Results\RNF\Contrast\NS\CNS\Itogo\15\15\VOI\emb_15_rec_tra_tra_tra0000_voi_.roi
Image size (W/H), 406, 292
Total number of images, 371
Total Z-position range, 2904, 3274
Number of images inside VOI, 371
Z-position range of VOI, 2904, 3274
Z spacing, 1
Pixel size (um), 25.865860

-----------------------------------------------------------------
[ 02/08/24 15:09:03 ]	Thresholding
Mode, Global
Lower grey threshold, 50
Upper grey threshold, 255
[ 02/08/24 15:09:03 ]	Thresholding done

-----------------------------------------------------------------
[ 02/08/24 15:09:10 ]	Despeckle
Type: Remove pores (2D space)
Detected by: by image borders
Apply to: Image
[ 02/08/24 15:09:10 ]	Despeckle done

-----------------------------------------------------------------

-----------------------------------------------------------------
[ 02/08/24 15:09:42 ]	Despeckle
Type: Remove white speckles (2D space)
Area: less than 10 pixels
Apply to: Image
1747 speckles removed
[ 02/08/24 15:09:42 ]	Despeckle done

-----------------------------------------------------------------
[ 02/08/24 15:09:46 ]	Morphological operations
Type: Closing (2D space)
Kernel: Round
Radius:   5
Apply to: Image
[ 02/08/24 15:09:47 ]	Morphological operations done

-----------------------------------------------------------------
[ 02/08/24 15:09:54 ]	Despeckle
Type: Remove pores (2D space)
Detected by: by image borders
Apply to: Image
[ 02/08/24 15:09:54 ]	Despeckle done

-----------------------------------------------------------------

-----------------------------------------------------------------
Mode : Shrink-wrap (3D space)
[ 02/08/24 15:10:05 ]	ROI shrink-wrap

-----------------------------------------------------------------
[ 02/08/24 15:10:10 ]	Save bitmaps (only ROI)

Destination folder: C:\Results\RNF\Contrast\NS\CNS\Itogo\15\15\VOI\Bone binary in ROI
File format: bmp
Number of saved files: 371

-----------------------------------------------------------------
[ 02/08/24 15:10:15 ]	3D analysis

Date and time,08.02.2024 15:10
Operator identity,Skyscan 1176
Computer name,SCAN1176_078
Computation time,00:00:01
Dataset,emb_15_rec_tra_tra_tra0000_voi_
Location,C:\Results\RNF\Contrast\NS\CNS\Itogo\15\15\VOI\

MORPHOMETRY RESULTS
----------------------------
Description,Abbreviation,Value,Unit

Number of layers,,371
Lower vertical position,,7.5114E+001,mm
Upper vertical position,,8.4685E+001,mm
Pixel size,,2.5866E+001,um
Lower grey threshold,,50
Upper grey threshold,,255

Total VOI volume,TV,3.1358E+002,mm^3
Object volume,Obj.V,3.1358E+002,mm^3
Percent object volume,Obj.V/TV,1.0000E+002,%
Total VOI surface,TS,3.8275E+002,mm^2
Object surface,Obj.S,3.8275E+002,mm^2
Intersection surface,i.S,3.8275E+002,mm^2
Object surface / volume ratio,Obj.S/Obj.V,1.2206E+000,1/mm
Object surface density,Obj.S/TV,1.2206E+000,1/mm
Centroid (x),Crd.X,5.4771E+000,mm
Centroid (y),Crd.Y,3.5831E+000,mm
Centroid (z),Crd.Z,7.9808E+001,mm
