# Supplementary material for: Expanding understanding of chick embryo’s nervous system development at HH22-HH41 embryonic stages using X-ray microcomputed tomography
Source: PLoS One. 2024 Nov 15;19(11):e0310426. doi: 10.1371/journal.pone.0310426 (PMC11567531; doi:10.1371/journal.pone.0310426)
Supplement: S1 Raw data — (ZIP) [file pone.0310426.s020.zip › text/15/emb_15_rec_tra_tra_tra_tra0000_voi_.ctan.log]

-----------------------------------------------------------------
[ 02/08/24 16:52:15 ]	Thresholding started...
[ 02/08/24 16:52:16 ]	Thresholding done

-----------------------------------------------------------------
[ 02/08/24 16:52:21 ]	Despeckle
[ 02/08/24 16:52:22 ]	Despeckle done

-----------------------------------------------------------------
[ 02/08/24 16:52:30 ]	Despeckle
[ 02/08/24 16:52:30 ]	Despeckle done

-----------------------------------------------------------------
[ 02/08/24 16:52:35 ]	Morphological operations
[ 02/08/24 16:52:36 ]	Morphological operations done

-----------------------------------------------------------------
[ 02/08/24 16:52:42 ]	Despeckle
[ 02/08/24 16:52:43 ]	Despeckle done

-----------------------------------------------------------------
[ 02/08/24 16:52:46 ]	ROI shrink-wrap
[ 02/08/24 16:52:51 ]	ROI shrink-wrap done

-----------------------------------------------------------------
[ 02/08/24 16:52:56 ]	Save bitmaps (only ROI)
[ 02/08/24 16:52:58 ]	Save bitmaps done

-----------------------------------------------------------------
[ 02/08/24 16:53:02 ]	3D analysis started...
[ 02/08/24 16:53:03 ]	[ 02/08/24 16:53:03 ]	3D analysis done
