# Supplementary material for: Expanding understanding of chick embryo’s nervous system development at HH22-HH41 embryonic stages using X-ray microcomputed tomography
Source: PLoS One. 2024 Nov 15;19(11):e0310426. doi: 10.1371/journal.pone.0310426 (PMC11567531; doi:10.1371/journal.pone.0310426)
Supplement: S1 Raw data — (ZIP) [file pone.0310426.s020.zip › text/4/4_pta_24h_40_1__rec_tra_tra_tra_voi_.ctan.txt]

<<<<< Begin of workflow >>>>>

CT Analyser, Version: 1.18.4.0
Dataset name, C:\Results\RNF\Contrast\NS\SM\4\VOI(1)\4_pta_24h_40_1__rec_tra_tra_tra_voi_1263.bmp
File postfix length, 4
File type, BMP
Image size (W/H), 95, 88
Total number of images, 111
Total Z-position range, 1205, 1315
Number of images inside VOI, 111
Z-position range of VOI, 1205, 1315
Z spacing, 1
Pixel size (um), 8.868708

-----------------------------------------------------------------
[ 01/23/24 13:29:16 ]	Thresholding
Mode, Global
Lower grey threshold, 78
Upper grey threshold, 255
[ 01/23/24 13:29:16 ]	Thresholding done

-----------------------------------------------------------------
[ 01/23/24 13:29:20 ]	Despeckle
Type: Remove pores (2D space)
Detected by: by image borders
Apply to: Image
[ 01/23/24 13:29:20 ]	Despeckle done

-----------------------------------------------------------------
[ 01/23/24 13:29:24 ]	3D analysis

Date and time,23.01.2024 13:29
Operator identity,Skyscan 1176
Computer name,SCAN1176_078
Computation time,00:00:00
Dataset,4_pta_24h_40_1__rec_tra_tra_tra_voi_
Location,C:\Results\RNF\Contrast\NS\SM\4\VOI(1)\

MORPHOMETRY RESULTS
----------------------------
Description,Abbreviation,Value,Unit

Number of layers,,111
Lower vertical position,,1.0687E+001,mm
Upper vertical position,,1.1662E+001,mm
Pixel size,,8.8687E+000,um
Lower grey threshold,,78
Upper grey threshold,,255

Total VOI volume,TV,1.6620E-001,mm^3
Object volume,Obj.V,1.3454E-001,mm^3
Percent object volume,Obj.V/TV,8.0951E+001,%
Total VOI surface,TS,2.0194E+000,mm^2
Object surface,Obj.S,1.9198E+000,mm^2
Intersection surface,i.S,6.8802E-001,mm^2
Object surface / volume ratio,Obj.S/Obj.V,1.4270E+001,1/mm
Object surface density,Obj.S/TV,1.1551E+001,1/mm
Centroid (x),Crd.X,4.3358E-001,mm
Centroid (y),Crd.Y,4.4653E-001,mm
Centroid (z),Crd.Z,1.1077E+001,mm


<<<<< Begin of workflow >>>>>

CT Analyser, Version: 1.18.4.0
Dataset name, C:\Results\RNF\Contrast\NS\SM\4\VOI(1)\4_pta_24h_40_1__rec_tra_tra_tra_voi_1263.bmp
File postfix length, 4
File type, BMP
Image size (W/H), 95, 88
Total number of images, 111
Total Z-position range, 1205, 1315
Number of images inside VOI, 111
Z-position range of VOI, 1205, 1315
Z spacing, 1
Pixel size (um), 8.868708

-----------------------------------------------------------------
[ 01/23/24 13:29:45 ]	Thresholding
Mode, Global
Lower grey threshold, 78
Upper grey threshold, 255
[ 01/23/24 13:29:45 ]	Thresholding done

-----------------------------------------------------------------
Mode : Shrink-wrap (3D space)
[ 01/23/24 13:29:53 ]	ROI shrink-wrap

-----------------------------------------------------------------
[ 01/23/24 13:29:58 ]	Despeckle
Type: Remove pores (2D space)
Detected by: by image borders
Apply to: Image
[ 01/23/24 13:29:58 ]	Despeckle done

<<<<< Begin of workflow >>>>>

CT Analyser, Version: 1.18.4.0
Dataset name, C:\Results\RNF\Contrast\NS\SM\4\VOI(1)\4_pta_24h_40_1__rec_tra_tra_tra_voi_1263.bmp
File postfix length, 4
File type, BMP
Image size (W/H), 95, 88
Total number of images, 111
Total Z-position range, 1205, 1315
Number of images inside VOI, 111
Z-position range of VOI, 1205, 1315
Z spacing, 1
Pixel size (um), 8.868708

-----------------------------------------------------------------
[ 01/23/24 13:30:12 ]	Thresholding
Mode, Global
Lower grey threshold, 78
Upper grey threshold, 255
[ 01/23/24 13:30:12 ]	Thresholding done

-----------------------------------------------------------------
[ 01/23/24 13:30:20 ]	Despeckle
Type: Remove pores (2D space)
Detected by: by image borders
Apply to: Image
[ 01/23/24 13:30:20 ]	Despeckle done

-----------------------------------------------------------------
Mode : Shrink-wrap (3D space)
[ 01/23/24 13:30:23 ]	ROI shrink-wrap

-----------------------------------------------------------------
[ 01/23/24 13:30:29 ]	3D analysis

Date and time,23.01.2024 13:30
Operator identity,Skyscan 1176
Computer name,SCAN1176_078
Computation time,00:00:00
Dataset,4_pta_24h_40_1__rec_tra_tra_tra_voi_
Location,C:\Results\RNF\Contrast\NS\SM\4\VOI(1)\

MORPHOMETRY RESULTS
----------------------------
Description,Abbreviation,Value,Unit

Number of layers,,111
Lower vertical position,,1.0687E+001,mm
Upper vertical position,,1.1662E+001,mm
Pixel size,,8.8687E+000,um
Lower grey threshold,,78
Upper grey threshold,,255

Total VOI volume,TV,1.3454E-001,mm^3
Object volume,Obj.V,1.3454E-001,mm^3
Percent object volume,Obj.V/TV,1.0000E+002,%
Total VOI surface,TS,1.9198E+000,mm^2
Object surface,Obj.S,1.9198E+000,mm^2
Intersection surface,i.S,1.9198E+000,mm^2
Object surface / volume ratio,Obj.S/Obj.V,1.4270E+001,1/mm
Object surface density,Obj.S/TV,1.4270E+001,1/mm
Centroid (x),Crd.X,4.3358E-001,mm
Centroid (y),Crd.Y,4.4653E-001,mm
Centroid (z),Crd.Z,1.1077E+001,mm
