# Supplementary material for: Expanding understanding of chick embryo’s nervous system development at HH22-HH41 embryonic stages using X-ray microcomputed tomography
Source: PLoS One. 2024 Nov 15;19(11):e0310426. doi: 10.1371/journal.pone.0310426 (PMC11567531; doi:10.1371/journal.pone.0310426)
Supplement: S1 Raw data — (ZIP) [file pone.0310426.s020.zip › text/4/4_pta_24h_40_1__rec_tra_tra_tra_voi_.ctan___.txt]

<<<<< Begin of workflow >>>>>

CT Analyser, Version: 1.18.4.0
Dataset name, C:\Results\RNF\Contrast\NS\SM\4\VOI\4_pta_24h_40_1__rec_tra_tra_tra_voi_1543.bmp
File postfix length, 4
File type, BMP
Roi filename, C:\Results\RNF\Contrast\NS\SM\4\VOI\4_pta_24h_40_1__rec_tra_tra_tra_voi_.roi
Image size (W/H), 315, 170
Total number of images, 566
Total Z-position range, 1173, 1738
Number of images inside VOI, 565
Z-position range of VOI, 1174, 1738
Z spacing, 1
Pixel size (um), 8.868708

-----------------------------------------------------------------
[ 01/23/24 13:24:37 ]	Thresholding
Mode, Global
Lower grey threshold, 71
Upper grey threshold, 255
[ 01/23/24 13:24:38 ]	Thresholding done

-----------------------------------------------------------------
[ 01/23/24 13:24:51 ]	Despeckle
Type: Remove pores (2D space)
Detected by: by image borders
Apply to: Image
[ 01/23/24 13:24:52 ]	Despeckle done

-----------------------------------------------------------------

-----------------------------------------------------------------
Mode : Shrink-wrap (3D space)
[ 01/23/24 13:25:13 ]	ROI shrink-wrap

-----------------------------------------------------------------
[ 01/23/24 13:25:27 ]	3D analysis

Date and time,23.01.2024 13:25
Operator identity,Skyscan 1176
Computer name,SCAN1176_078
Computation time,00:00:00
Dataset,4_pta_24h_40_1__rec_tra_tra_tra_voi_
Location,C:\Results\RNF\Contrast\NS\SM\4\VOI\

MORPHOMETRY RESULTS
----------------------------
Description,Abbreviation,Value,Unit

Number of layers,,565
Lower vertical position,,1.0412E+001,mm
Upper vertical position,,1.5414E+001,mm
Pixel size,,8.8687E+000,um
Lower grey threshold,,71
Upper grey threshold,,255

Total VOI volume,TV,1.4399E+000,mm^3
Object volume,Obj.V,1.4399E+000,mm^3
Percent object volume,Obj.V/TV,1.0000E+002,%
Total VOI surface,TS,1.5165E+001,mm^2
Object surface,Obj.S,1.5165E+001,mm^2
Intersection surface,i.S,1.5165E+001,mm^2
Object surface / volume ratio,Obj.S/Obj.V,1.0532E+001,1/mm
Object surface density,Obj.S/TV,1.0532E+001,1/mm
Centroid (x),Crd.X,1.0973E+000,mm
Centroid (y),Crd.Y,7.1013E-001,mm
Centroid (z),Crd.Z,1.3275E+001,mm
