# Supplementary material for: Expanding understanding of chick embryo’s nervous system development at HH22-HH41 embryonic stages using X-ray microcomputed tomography
Source: PLoS One. 2024 Nov 15;19(11):e0310426. doi: 10.1371/journal.pone.0310426 (PMC11567531; doi:10.1371/journal.pone.0310426)
Supplement: S1 Raw data — (ZIP) [file pone.0310426.s020.zip › text/4/4_pta_24h_40_1__rec_tra_tra_voi_.ctan.txt]

<<<<< Begin of workflow >>>>>

CT Analyser, Version: 1.18.4.0
Dataset name, D:\RNF\Contrast\4\4_PTA_24h_40_1\4_PTA_24h_40_1_Rec\4_PTA_24h_40_1__rec_Tra\4_PTA_24h_40_1__rec_Tra_Tra\VOI(4)\4_pta_24h_40_1__rec_tra_tra_voi_1457.bmp
File postfix length, 4
File type, BMP
Image size (W/H), 692, 377
Total number of images, 463
Total Z-position range, 1234, 1696
Number of images inside VOI, 463
Z-position range of VOI, 1234, 1696
Z spacing, 1
Pixel size (um), 8.868708

-----------------------------------------------------------------
[ 08/10/23 18:41:57 ]	Thresholding
Mode, Global
Lower grey threshold, 17
Upper grey threshold, 255
[ 08/10/23 18:41:58 ]	Thresholding done

-----------------------------------------------------------------
[ 08/10/23 18:42:08 ]	Despeckle
Type: Remove pores (2D space)
Detected by: by image borders
Apply to: Image
[ 08/10/23 18:42:09 ]	Despeckle done

-----------------------------------------------------------------
[ 08/10/23 18:42:19 ]	Despeckle
Type: Remove white speckles (2D space)
Area: less than 20 pixels
Apply to: Image
15596 speckles removed
[ 08/10/23 18:42:20 ]	Despeckle done

-----------------------------------------------------------------
[ 08/10/23 18:42:36 ]	Morphological operations
Type: Closing (2D space)
Kernel: Round
Radius:   2
Apply to: Image
[ 08/10/23 18:42:38 ]	Morphological operations done

-----------------------------------------------------------------
[ 08/10/23 18:42:45 ]	Despeckle
Type: Remove pores (2D space)
Detected by: by image borders
Apply to: Image
[ 08/10/23 18:42:46 ]	Despeckle done

-----------------------------------------------------------------
[ 08/10/23 18:42:59 ]	Morphological operations
Type: Closing (2D space)
Kernel: Round
Radius:   3
Apply to: Image
[ 08/10/23 18:43:00 ]	Morphological operations done

-----------------------------------------------------------------
[ 08/10/23 18:43:07 ]	Morphological operations
Type: Closing (2D space)
Kernel: Round
Radius:   5
Apply to: Image
[ 08/10/23 18:43:09 ]	Morphological operations done

-----------------------------------------------------------------
[ 08/10/23 18:43:16 ]	Morphological operations
Type: Closing (2D space)
Kernel: Round
Radius:   7
Apply to: Image
[ 08/10/23 18:43:19 ]	Morphological operations done

-----------------------------------------------------------------
[ 08/10/23 18:43:26 ]	Morphological operations
Type: Closing (2D space)
Kernel: Round
Radius:  10
Apply to: Image
[ 08/10/23 18:43:30 ]	Morphological operations done

-----------------------------------------------------------------
[ 08/10/23 18:43:59 ]	Despeckle
Type: Remove pores (2D space)
Detected by: by image borders
Apply to: Image
[ 08/10/23 18:44:00 ]	Despeckle done

-----------------------------------------------------------------
Mode : Shrink-wrap (2D space)
Stretch over holes with diameter equal or less than 36 pixels
[ 08/10/23 18:47:33 ]	ROI shrink-wrap

-----------------------------------------------------------------
[ 08/10/23 18:47:55 ]	Save bitmaps (only ROI)

Destination folder: D:\RNF\Contrast\4\4_PTA_24h_40_1\4_PTA_24h_40_1_Rec\4_PTA_24h_40_1__rec_Tra\4_PTA_24h_40_1__rec_Tra_Tra\VOI(4)\Bone binary in ROI
File format: bmp
Number of saved files: 463

-----------------------------------------------------------------
[ 08/10/23 18:48:15 ]	Bitwise operations
<Clipboard> = COPY <Image>
[ 08/10/23 18:48:28 ]	Bitwise operations done

<<<<< Begin of workflow >>>>>

CT Analyser, Version: 1.18.4.0
Dataset name, D:\RNF\Contrast\4\4_PTA_24h_40_1\4_PTA_24h_40_1_Rec\4_PTA_24h_40_1__rec_Tra\4_PTA_24h_40_1__rec_Tra_Tra\VOI(4)\4_pta_24h_40_1__rec_tra_tra_voi_1457.bmp
File postfix length, 4
File type, BMP
Image size (W/H), 692, 377
Total number of images, 463
Total Z-position range, 1234, 1696
Number of images inside VOI, 463
Z-position range of VOI, 1234, 1696
Z spacing, 1
Pixel size (um), 8.868708

-----------------------------------------------------------------
[ 08/10/23 18:51:17 ]	Thresholding
Mode, Global
Lower grey threshold, 90
Upper grey threshold, 255
[ 08/10/23 18:51:17 ]	Thresholding done

-----------------------------------------------------------------

-----------------------------------------------------------------
[ 08/10/23 18:52:21 ]	Reload Image
[ 08/10/23 18:52:21 ]	Reload done

-----------------------------------------------------------------
[ 08/10/23 18:52:37 ]	Bitwise operations
<Clipboard> = COPY <Image>
[ 08/10/23 18:52:50 ]	Bitwise operations done

-----------------------------------------------------------------

-----------------------------------------------------------------
[ 08/10/23 19:00:16 ]	Thresholding
Mode, Global
Lower grey threshold, 90
Upper grey threshold, 255
[ 08/10/23 19:00:16 ]	Thresholding done

-----------------------------------------------------------------
[ 08/10/23 19:00:38 ]	3D model
Model creation algorithm: Marching Cubes 33
Apply to: Image
Model filename = D:\RNF\Contrast\4\4_PTA_24h_40_1\4_PTA_24h_40_1_Rec\4_PTA_24h_40_1__rec_Tra\4_PTA_24h_40_1__rec_Tra_Tra\VOI(4)\4_pta_24h_40_1__rec_tra_tra_voi_.ctm

<<<<< Begin of workflow >>>>>

CT Analyser, Version: 1.18.4.0
Dataset name, D:\RNF\Contrast\4\4_PTA_24h_40_1\4_PTA_24h_40_1_Rec\4_PTA_24h_40_1__rec_Tra\4_PTA_24h_40_1__rec_Tra_Tra\VOI(4)\4_pta_24h_40_1__rec_tra_tra_voi_1457.bmp
File postfix length, 4
File type, BMP
Image size (W/H), 692, 377
Total number of images, 463
Total Z-position range, 1234, 1696
Number of images inside VOI, 463
Z-position range of VOI, 1234, 1696
Z spacing, 1
Pixel size (um), 8.868708

-----------------------------------------------------------------
[ 08/10/23 19:04:14 ]	Thresholding
Mode, Global
Lower grey threshold, 140
Upper grey threshold, 255
[ 08/10/23 19:04:15 ]	Thresholding done

-----------------------------------------------------------------
[ 08/10/23 19:04:27 ]	Despeckle
Type: Remove white speckles (2D space)
Area: less than 20 pixels
Apply to: Image
3655 speckles removed
[ 08/10/23 19:04:27 ]	Despeckle done

-----------------------------------------------------------------
Mode : Shrink-wrap (3D space)
[ 08/10/23 19:04:49 ]	ROI shrink-wrap

-----------------------------------------------------------------
[ 08/10/23 19:04:56 ]	Save bitmaps (only ROI)

Destination folder: D:\RNF\Contrast\4\4_PTA_24h_40_1\4_PTA_24h_40_1_Rec\4_PTA_24h_40_1__rec_Tra\4_PTA_24h_40_1__rec_Tra_Tra\VOI(4)\Bone binary in ROI(1)
File format: bmp
Number of saved files: 463

<<<<< Begin of workflow >>>>>

CT Analyser, Version: 1.18.4.0
Dataset name, D:\RNF\Contrast\4\4_PTA_24h_40_1\4_PTA_24h_40_1_Rec\4_PTA_24h_40_1__rec_Tra\4_PTA_24h_40_1__rec_Tra_Tra\VOI(4)\4_pta_24h_40_1__rec_tra_tra_voi_1382.bmp
File postfix length, 4
File type, BMP
Image size (W/H), 692, 377
Total number of images, 463
Total Z-position range, 1234, 1696
Number of images inside VOI, 463
Z-position range of VOI, 1234, 1696
Z spacing, 1
Pixel size (um), 8.868708

-----------------------------------------------------------------
[ 08/10/23 19:10:31 ]	Thresholding
Mode, Global
Lower grey threshold, 90
Upper grey threshold, 255
[ 08/10/23 19:10:32 ]	Thresholding done

-----------------------------------------------------------------
[ 08/10/23 19:10:56 ]	Despeckle
Type: Remove white speckles (2D space)
Area: less than 20 pixels
Apply to: Image
5195 speckles removed
[ 08/10/23 19:10:56 ]	Despeckle done

-----------------------------------------------------------------

-----------------------------------------------------------------
[ 08/10/23 19:11:07 ]	Morphological operations
Type: Closing (2D space)
Kernel: Round
Radius:  10
Apply to: Image
[ 08/10/23 19:11:11 ]	Morphological operations done

<<<<< Begin of workflow >>>>>

CT Analyser, Version: 1.18.4.0
Dataset name, D:\RNF\Contrast\4\4_PTA_24h_40_1\4_PTA_24h_40_1_Rec\4_PTA_24h_40_1__rec_Tra\4_PTA_24h_40_1__rec_Tra_Tra\VOI(4)\4_pta_24h_40_1__rec_tra_tra_voi_1382.bmp
File postfix length, 4
File type, BMP
Image size (W/H), 692, 377
Total number of images, 463
Total Z-position range, 1234, 1696
Number of images inside VOI, 463
Z-position range of VOI, 1234, 1696
Z spacing, 1
Pixel size (um), 8.868708

-----------------------------------------------------------------
[ 08/10/23 19:11:20 ]	Thresholding
Mode, Global
Lower grey threshold, 90
Upper grey threshold, 255
[ 08/10/23 19:11:20 ]	Thresholding done

-----------------------------------------------------------------
[ 08/10/23 19:11:31 ]	Despeckle
Type: Remove white speckles (2D space)
Area: less than 20 pixels
Apply to: Image
5195 speckles removed
[ 08/10/23 19:11:32 ]	Despeckle done

-----------------------------------------------------------------
[ 08/10/23 19:11:41 ]	Morphological operations
Type: Closing (2D space)
Kernel: Round
Radius:   3
Apply to: Image
[ 08/10/23 19:11:43 ]	Morphological operations done

-----------------------------------------------------------------
[ 08/10/23 19:11:51 ]	Save bitmaps (only ROI)

Destination folder: D:\RNF\Contrast\4\4_PTA_24h_40_1\4_PTA_24h_40_1_Rec\4_PTA_24h_40_1__rec_Tra\4_PTA_24h_40_1__rec_Tra_Tra\VOI(4)\Bone binary in ROI(2)
File format: bmp
Number of saved files: 463

<<<<< Begin of workflow >>>>>

CT Analyser, Version: 1.18.4.0
Dataset name, D:\RNF\Contrast\4\4_PTA_24h_40_1\4_PTA_24h_40_1_Rec\4_PTA_24h_40_1__rec_Tra\4_PTA_24h_40_1__rec_Tra_Tra\VOI(4)\4_pta_24h_40_1__rec_tra_tra_voi_1382.bmp
File postfix length, 4
File type, BMP
Image size (W/H), 692, 377
Total number of images, 463
Total Z-position range, 1234, 1696
Number of images inside VOI, 463
Z-position range of VOI, 1234, 1696
Z spacing, 1
Pixel size (um), 8.868708

-----------------------------------------------------------------
[ 08/10/23 19:12:33 ]	Thresholding
Mode, Global
Lower grey threshold, 90
Upper grey threshold, 255
[ 08/10/23 19:12:33 ]	Thresholding done

-----------------------------------------------------------------
[ 08/10/23 19:12:45 ]	Despeckle
Type: Remove white speckles (2D space)
Area: less than 20 pixels
Apply to: Image
5195 speckles removed
[ 08/10/23 19:12:45 ]	Despeckle done

-----------------------------------------------------------------
[ 08/10/23 19:12:50 ]	Morphological operations
Type: Closing (2D space)
Kernel: Round
Radius:   3
Apply to: Image
[ 08/10/23 19:12:51 ]	Morphological operations done

-----------------------------------------------------------------
Mode : Shrink-wrap (3D space)
[ 08/10/23 19:13:03 ]	ROI shrink-wrap

-----------------------------------------------------------------
[ 08/10/23 19:13:20 ]	Save bitmaps (only ROI)

Destination folder: D:\RNF\Contrast\4\4_PTA_24h_40_1\4_PTA_24h_40_1_Rec\4_PTA_24h_40_1__rec_Tra\4_PTA_24h_40_1__rec_Tra_Tra\VOI(4)\Bone binary in ROI(3)
File format: bmp
Number of saved files: 463

<<<<< Begin of workflow >>>>>

CT Analyser, Version: 1.18.4.0
Dataset name, D:\RNF\Contrast\4\4_PTA_24h_40_1\4_PTA_24h_40_1_Rec\4_PTA_24h_40_1__rec_Tra\4_PTA_24h_40_1__rec_Tra_Tra\VOI(4)\4_pta_24h_40_1__rec_tra_tra_voi_1382.bmp
File postfix length, 4
File type, BMP
Roi filename, D:\RNF\Contrast\4\4_PTA_24h_40_1\4_PTA_24h_40_1_Rec\4_PTA_24h_40_1__rec_Tra\4_PTA_24h_40_1__rec_Tra_Tra\VOI(4)\VOI(1)\4_pta_24h_40_1__rec_tra_tra_voi__voi_.roi
Image size (W/H), 692, 377
Total number of images, 463
Total Z-position range, 1234, 1696
Number of images inside VOI, 463
Z-position range of VOI, 1234, 1696
Z spacing, 1
Pixel size (um), 8.868708

<<<<< Begin of workflow >>>>>

CT Analyser, Version: 1.18.4.0
Dataset name, D:\RNF\Contrast\4\4_PTA_24h_40_1\4_PTA_24h_40_1_Rec\4_PTA_24h_40_1__rec_Tra\4_PTA_24h_40_1__rec_Tra_Tra\VOI(4)\4_pta_24h_40_1__rec_tra_tra_voi_1382.bmp
File postfix length, 4
File type, BMP
Roi filename, D:\RNF\Contrast\4\4_PTA_24h_40_1\4_PTA_24h_40_1_Rec\4_PTA_24h_40_1__rec_Tra\4_PTA_24h_40_1__rec_Tra_Tra\VOI(4)\VOI(1)\4_pta_24h_40_1__rec_tra_tra_voi__voi_.roi
Image size (W/H), 692, 377
Total number of images, 463
Total Z-position range, 1234, 1696
Number of images inside VOI, 463
Z-position range of VOI, 1234, 1696
Z spacing, 1
Pixel size (um), 8.868708

-----------------------------------------------------------------
