# Supplementary material for: Expanding understanding of chick embryo’s nervous system development at HH22-HH41 embryonic stages using X-ray microcomputed tomography
Source: PLoS One. 2024 Nov 15;19(11):e0310426. doi: 10.1371/journal.pone.0310426 (PMC11567531; doi:10.1371/journal.pone.0310426)
Supplement: S1 Raw data — (ZIP) [file pone.0310426.s020.zip › text/4/4_pta_24h_40_1__rec_tra_tra_voi_.ctan_.txt]

<<<<< Begin of workflow >>>>>

CT Analyser, Version: 1.18.4.0
Dataset name, D:\RNF\Contrast\4\4_PTA_24h_40_1\4_PTA_24h_40_1_Rec\4_PTA_24h_40_1__rec_Tra\4_PTA_24h_40_1__rec_Tra_Tra\VOI(3)\4_pta_24h_40_1__rec_tra_tra_voi_1442.bmp
File postfix length, 4
File type, BMP
Roi filename, D:\RNF\Contrast\4\4_PTA_24h_40_1\4_PTA_24h_40_1_Rec\4_PTA_24h_40_1__rec_Tra\4_PTA_24h_40_1__rec_Tra_Tra\VOI(3)\4_pta_24h_40_1__rec_tra_tra_voi_.roi
Image size (W/H), 426, 242
Total number of images, 198
Total Z-position range, 1330, 1527
Number of images inside VOI, 198
Z-position range of VOI, 1330, 1527
Z spacing, 1
Pixel size (um), 8.868708

-----------------------------------------------------------------
[ 08/07/23 18:11:01 ]	Thresholding
Mode, Global
Lower grey threshold, 52
Upper grey threshold, 255
[ 08/07/23 18:11:01 ]	Thresholding done

<<<<< Begin of workflow >>>>>

CT Analyser, Version: 1.18.4.0
Dataset name, D:\RNF\Contrast\4\4_PTA_24h_40_1\4_PTA_24h_40_1_Rec\4_PTA_24h_40_1__rec_Tra\4_PTA_24h_40_1__rec_Tra_Tra\VOI(3)\4_pta_24h_40_1__rec_tra_tra_voi_1442.bmp
File postfix length, 4
File type, BMP
Roi filename, D:\RNF\Contrast\4\4_PTA_24h_40_1\4_PTA_24h_40_1_Rec\4_PTA_24h_40_1__rec_Tra\4_PTA_24h_40_1__rec_Tra_Tra\VOI(3)\4_pta_24h_40_1__rec_tra_tra_voi_.roi
Image size (W/H), 426, 242
Total number of images, 198
Total Z-position range, 1330, 1527
Number of images inside VOI, 198
Z-position range of VOI, 1330, 1527
Z spacing, 1
Pixel size (um), 8.868708

-----------------------------------------------------------------

<<<<< Begin of workflow >>>>>

CT Analyser, Version: 1.18.4.0
Dataset name, D:\RNF\Contrast\4\4_PTA_24h_40_1\4_PTA_24h_40_1_Rec\4_PTA_24h_40_1__rec_Tra\4_PTA_24h_40_1__rec_Tra_Tra\VOI(3)\4_pta_24h_40_1__rec_tra_tra_voi_1442.bmp
File postfix length, 4
File type, BMP
Roi filename, D:\RNF\Contrast\4\4_PTA_24h_40_1\4_PTA_24h_40_1_Rec\4_PTA_24h_40_1__rec_Tra\4_PTA_24h_40_1__rec_Tra_Tra\VOI(3)\4_pta_24h_40_1__rec_tra_tra_voi_.roi
Image size (W/H), 426, 242
Total number of images, 198
Total Z-position range, 1330, 1527
Number of images inside VOI, 198
Z-position range of VOI, 1330, 1527
Z spacing, 1
Pixel size (um), 8.868708

-----------------------------------------------------------------
[ 08/07/23 18:12:34 ]	Thresholding
Mode, Global
Lower grey threshold, 92
Upper grey threshold, 255
[ 08/07/23 18:12:34 ]	Thresholding done

-----------------------------------------------------------------
[ 08/07/23 18:12:42 ]	3D model
Model creation algorithm: Marching Cubes 33
Apply to: Image inside ROI
Model filename = D:\RNF\Contrast\4\4_PTA_24h_40_1\4_PTA_24h_40_1_Rec\4_PTA_24h_40_1__rec_Tra\4_PTA_24h_40_1__rec_Tra_Tra\VOI(3)\4_pta_24h_40_1__rec_tra_tra_voi_.ctm
