# Supplementary material for: Expanding understanding of chick embryo’s nervous system development at HH22-HH41 embryonic stages using X-ray microcomputed tomography
Source: PLoS One. 2024 Nov 15;19(11):e0310426. doi: 10.1371/journal.pone.0310426 (PMC11567531; doi:10.1371/journal.pone.0310426)
Supplement: S1 Raw data — (ZIP) [file pone.0310426.s020.zip › text/4/4_pta_24h_40_1__rec_tra_tra_voi__voi_.ctan2.txt]

<<<<< Begin of workflow >>>>>

CT Analyser, Version: 1.18.4.0
Dataset name, D:\RNF\Contrast\4\4_PTA_24h_40_1\4_PTA_24h_40_1_Rec\4_PTA_24h_40_1__rec_Tra\4_PTA_24h_40_1__rec_Tra_Tra\VOI\VOI(2)\4_pta_24h_40_1__rec_tra_tra_voi__voi_1395.bmp
File postfix length, 4
File type, BMP
Roi filename, D:\RNF\Contrast\4\4_PTA_24h_40_1\4_PTA_24h_40_1_Rec\4_PTA_24h_40_1__rec_Tra\4_PTA_24h_40_1__rec_Tra_Tra\VOI\VOI(2)\4_pta_24h_40_1__rec_tra_tra_voi__voi_.roi
Image size (W/H), 142, 186
Total number of images, 128
Total Z-position range, 1352, 1479
Number of images inside VOI, 128
Z-position range of VOI, 1352, 1479
Z spacing, 1
Pixel size (um), 8.868708

-----------------------------------------------------------------
[ 06/30/23 19:42:18 ]	Thresholding
Mode, Global
Lower grey threshold, 45
Upper grey threshold, 255
[ 06/30/23 19:42:18 ]	Thresholding done

-----------------------------------------------------------------
[ 06/30/23 19:42:23 ]	Despeckle
Type: Remove pores (2D space)
Detected by: by image borders
Apply to: Image
[ 06/30/23 19:42:23 ]	Despeckle done

-----------------------------------------------------------------
[ 06/30/23 19:42:33 ]	3D analysis

Date and time,30.06.2023 19:42
Operator identity,Skyscan 1176
Computer name,SCAN1176_078
Computation time,00:00:00
Dataset,4_pta_24h_40_1__rec_tra_tra_voi__voi_
Location,D:\RNF\Contrast\4\4_PTA_24h_40_1\4_PTA_24h_40_1_Rec\4_PTA_24h_40_1__rec_Tra\4_PTA_24h_40_1__rec_Tra_Tra\VOI\VOI(2)\

MORPHOMETRY RESULTS
----------------------------
Description,Abbreviation,Value,Unit

Number of layers,,128
Lower vertical position,,1.1990E+001,mm
Upper vertical position,,1.3117E+001,mm
Pixel size,,8.8687E+000,um
Lower grey threshold,,45
Upper grey threshold,,255

Tissue volume,TV,7.8547E-001,mm^3
Bone volume,BV,6.4879E-001,mm^3
Percent bone volume,BV/TV,8.2598E+001,%
Tissue surface,TS,6.3585E+000,mm^2
Bone surface,BS,8.2440E+000,mm^2
Intersection surface,i.S,3.9241E+000,mm^2
Bone surface / volume ratio,BS/BV,1.2707E+001,1/mm
Bone surface density,BS/TV,1.0496E+001,1/mm
Centroid (x),Crd.X,5.9897E-001,mm
Centroid (y),Crd.Y,7.3851E-001,mm
Centroid (z),Crd.Z,1.2552E+001,mm
