# Supplementary material for: Expanding understanding of chick embryo’s nervous system development at HH22-HH41 embryonic stages using X-ray microcomputed tomography
Source: PLoS One. 2024 Nov 15;19(11):e0310426. doi: 10.1371/journal.pone.0310426 (PMC11567531; doi:10.1371/journal.pone.0310426)
Supplement: S1 Raw data — (ZIP) [file pone.0310426.s020.zip › text/5/5_pta_24h_40__rec_tra_tra_voi_.ctan.txt]

<<<<< Begin of workflow >>>>>

CT Analyser, Version: 1.18.4.0
Dataset name, D:\RNF\Contrast\5\PTA\5_PTA_24h_40\5_PTA_24h_40_Rec\5_PTA_24h_40__rec_Tra\5_PTA_24h_40__rec_Tra_Tra\VOI\5_pta_24h_40__rec_tra_tra_voi_1077.bmp
File postfix length, 4
File type, BMP
Roi filename, D:\RNF\Contrast\5\PTA\5_PTA_24h_40\5_PTA_24h_40_Rec\5_PTA_24h_40__rec_Tra\5_PTA_24h_40__rec_Tra_Tra\VOI\5_pta_24h_40__rec_tra_tra_voi_.roi
Image size (W/H), 872, 569
Total number of images, 973
Total Z-position range, 662, 1634
Number of images inside VOI, 973
Z-position range of VOI, 662, 1634
Z spacing, 1
Pixel size (um), 8.868708

-----------------------------------------------------------------
[ 05/19/23 12:38:29 ]	Thresholding
Mode, Global
Lower grey threshold, 25
Upper grey threshold, 255
[ 05/19/23 12:38:30 ]	Thresholding done

-----------------------------------------------------------------
[ 05/19/23 12:38:38 ]	Despeckle
Type: Remove pores (2D space)
Detected by: by image borders
Apply to: Image
[ 05/19/23 12:38:42 ]	Despeckle done

-----------------------------------------------------------------
[ 05/19/23 12:38:49 ]	Despeckle
Type: Remove white speckles (2D space)
Area: less than 50 pixels
Apply to: Image
183059 speckles removed
[ 05/19/23 12:38:52 ]	Despeckle done

-----------------------------------------------------------------
[ 05/19/23 12:39:42 ]	3D analysis

Date and time,19.05.2023 12:39
Operator identity,Skyscan 1176
Computer name,SCAN1176_078
Computation time,00:00:06
Dataset,5_pta_24h_40__rec_tra_tra_voi_
Location,D:\RNF\Contrast\5\PTA\5_PTA_24h_40\5_PTA_24h_40_Rec\5_PTA_24h_40__rec_Tra\5_PTA_24h_40__rec_Tra_Tra\VOI\

MORPHOMETRY RESULTS
----------------------------
Description,Abbreviation,Value,Unit

Number of layers,,973
Lower vertical position,,5.8711E+000,mm
Upper vertical position,,1.4491E+001,mm
Pixel size,,8.8687E+000,um
Lower grey threshold,,25
Upper grey threshold,,255

Total VOI volume,TV,1.8264E+002,mm^3
Object volume,Obj.V,8.3209E+001,mm^3
Percent object volume,Obj.V/TV,4.5558E+001,%
Total VOI surface,TS,2.1044E+002,mm^2
Object surface,Obj.S,5.1043E+002,mm^2
Intersection surface,i.S,4.5671E+000,mm^2
Object surface / volume ratio,Obj.S/Obj.V,6.1344E+000,1/mm
Object surface density,Obj.S/TV,2.7947E+000,1/mm
Centroid (x),Crd.X,3.8978E+000,mm
Centroid (y),Crd.Y,2.5729E+000,mm
Centroid (z),Crd.Z,1.0147E+001,mm
Moment of inertia (x),MMI(x),4.3723E+002,mm^5
Moment of inertia (y),MMI(y),5.3670E+002,mm^5
Moment of inertia (z),MMI(z),2.2224E+002,mm^5
Polar moment of inertia,MMI(polar),5.9808E+002,mm^5
Radius of gyration (x),Gr.R(x),2.2921E+000,mm
Radius of gyration (y),Gr.R(y),2.5395E+000,mm
Radius of gyration (z),Gr.R(z),1.6341E+000,mm
Polar radius of gyration,Gr.R(polar),2.6808E+000,mm
Product of inertia (xy),Pr.In(xy),-1.3355E+001,mm^5
Product of inertia (xz),Pr.In(xz),1.6220E+000,mm^5
Product of inertia (yz),Pr.In(yz),-3.4618E+001,mm^5
Total orientation (theta),T.Or(theta),6.2923E+000,°
Total orientation (phi),T.Or(phi),2.7734E+002,°


-----------------------------------------------------------------
[ 05/19/23 12:40:12 ]	Morphological operations
Type: Dilation (2D space)
Kernel: Round
Radius:  10
Apply to: Image
[ 05/19/23 12:40:18 ]	Morphological operations done

-----------------------------------------------------------------

-----------------------------------------------------------------
[ 05/19/23 12:40:32 ]	Despeckle
Type: Remove pores (2D space)
Detected by: by image borders
Apply to: Image
[ 05/19/23 12:40:35 ]	Despeckle done

-----------------------------------------------------------------
[ 05/19/23 12:40:43 ]	3D analysis

Date and time,19.05.2023 12:40
Operator identity,Skyscan 1176
Computer name,SCAN1176_078
Computation time,00:00:06
Dataset,5_pta_24h_40__rec_tra_tra_voi_
Location,D:\RNF\Contrast\5\PTA\5_PTA_24h_40\5_PTA_24h_40_Rec\5_PTA_24h_40__rec_Tra\5_PTA_24h_40__rec_Tra_Tra\VOI\

MORPHOMETRY RESULTS
----------------------------
Description,Abbreviation,Value,Unit

Number of layers,,973
Lower vertical position,,5.8711E+000,mm
Upper vertical position,,1.4491E+001,mm
Pixel size,,8.8687E+000,um
Lower grey threshold,,25
Upper grey threshold,,255

Total VOI volume,TV,1.8264E+002,mm^3
Object volume,Obj.V,1.0527E+002,mm^3
Percent object volume,Obj.V/TV,5.7636E+001,%
Total VOI surface,TS,2.1044E+002,mm^2
Object surface,Obj.S,3.9491E+002,mm^2
Intersection surface,i.S,1.5519E+001,mm^2
Object surface / volume ratio,Obj.S/Obj.V,3.7515E+000,1/mm
Object surface density,Obj.S/TV,2.1622E+000,1/mm
Centroid (x),Crd.X,3.9330E+000,mm
Centroid (y),Crd.Y,2.5280E+000,mm
Centroid (z),Crd.Z,1.0022E+001,mm
Moment of inertia (x),MMI(x),5.8085E+002,mm^5
Moment of inertia (y),MMI(y),7.1399E+002,mm^5
Moment of inertia (z),MMI(z),3.1179E+002,mm^5
Polar moment of inertia,MMI(polar),8.0331E+002,mm^5
Radius of gyration (x),Gr.R(x),2.3490E+000,mm
Radius of gyration (y),Gr.R(y),2.6043E+000,mm
Radius of gyration (z),Gr.R(z),1.7210E+000,mm
Polar radius of gyration,Gr.R(polar),2.7624E+000,mm
Product of inertia (xy),Pr.In(xy),-1.4001E+001,mm^5
Product of inertia (xz),Pr.In(xz),-1.3269E+000,mm^5
Product of inertia (yz),Pr.In(yz),-3.9121E+001,mm^5
Total orientation (theta),T.Or(theta),5.5044E+000,°
Total orientation (phi),T.Or(phi),2.7005E+002,°
