# Supplementary material for: Expanding understanding of chick embryo’s nervous system development at HH22-HH41 embryonic stages using X-ray microcomputed tomography
Source: PLoS One. 2024 Nov 15;19(11):e0310426. doi: 10.1371/journal.pone.0310426 (PMC11567531; doi:10.1371/journal.pone.0310426)
Supplement: S1 Raw data — (ZIP) [file pone.0310426.s020.zip › text/5/5_pta_24h_40__rec_tra_tra_voi__voi_.ctan.txt]

<<<<< Begin of workflow >>>>>

CT Analyser, Version: 1.18.4.0
Dataset name, D:\RNF\Contrast\5\PTA\5_PTA_24h_40\5_PTA_24h_40_Rec\5_PTA_24h_40__rec_Tra\5_PTA_24h_40__rec_Tra_Tra\VOI\VOI\5_pta_24h_40__rec_tra_tra_voi__voi_1004.bmp
File postfix length, 4
File type, BMP
Roi filename, D:\RNF\Contrast\5\PTA\5_PTA_24h_40\5_PTA_24h_40_Rec\5_PTA_24h_40__rec_Tra\5_PTA_24h_40__rec_Tra_Tra\VOI\VOI\5_pta_24h_40__rec_tra_tra_voi__voi_.roi
Image size (W/H), 262, 212
Total number of images, 151
Total Z-position range, 991, 1141
Number of images inside VOI, 151
Z-position range of VOI, 991, 1141
Z spacing, 1
Pixel size (um), 8.868708

-----------------------------------------------------------------
[ 06/30/23 19:48:10 ]	Thresholding
Mode, Global
Lower grey threshold, 50
Upper grey threshold, 255
[ 06/30/23 19:48:10 ]	Thresholding done

-----------------------------------------------------------------
[ 06/30/23 19:48:14 ]	Despeckle
Type: Remove pores (2D space)
Detected by: by image borders
Apply to: Image
[ 06/30/23 19:48:14 ]	Despeckle done

-----------------------------------------------------------------
[ 06/30/23 19:48:21 ]	3D analysis

Date and time,30.06.2023 19:48
Operator identity,Skyscan 1176
Computer name,SCAN1176_078
Computation time,00:00:01
Dataset,5_pta_24h_40__rec_tra_tra_voi__voi_
Location,D:\RNF\Contrast\5\PTA\5_PTA_24h_40\5_PTA_24h_40_Rec\5_PTA_24h_40__rec_Tra\5_PTA_24h_40__rec_Tra_Tra\VOI\VOI\

MORPHOMETRY RESULTS
----------------------------
Description,Abbreviation,Value,Unit

Number of layers,,151
Lower vertical position,,8.7889E+000,mm
Upper vertical position,,1.0119E+001,mm
Pixel size,,8.8687E+000,um
Lower grey threshold,,50
Upper grey threshold,,255

Tissue volume,TV,3.0336E+000,mm^3
Bone volume,BV,2.5633E+000,mm^3
Percent bone volume,BV/TV,8.4497E+001,%
Tissue surface,TS,1.3255E+001,mm^2
Bone surface,BS,1.7463E+001,mm^2
Intersection surface,i.S,5.8586E+000,mm^2
Bone surface / volume ratio,BS/BV,6.8126E+000,1/mm
Bone surface density,BS/TV,5.7564E+000,1/mm
Centroid (x),Crd.X,1.0634E+000,mm
Centroid (y),Crd.Y,9.7727E-001,mm
Centroid (z),Crd.Z,9.3450E+000,mm


<<<<< Begin of workflow >>>>>

CT Analyser, Version: 1.18.4.0
Dataset name, D:\RNF\Contrast\5\PTA\5_PTA_24h_40\5_PTA_24h_40_Rec\5_PTA_24h_40__rec_Tra\5_PTA_24h_40__rec_Tra_Tra\VOI\VOI\5_pta_24h_40__rec_tra_tra_voi__voi_1004.bmp
File postfix length, 4
File type, BMP
Roi filename, D:\RNF\Contrast\5\PTA\5_PTA_24h_40\5_PTA_24h_40_Rec\5_PTA_24h_40__rec_Tra\5_PTA_24h_40__rec_Tra_Tra\VOI\VOI\5_pta_24h_40__rec_tra_tra_voi__voi_.roi
Image size (W/H), 262, 212
Total number of images, 151
Total Z-position range, 991, 1141
Number of images inside VOI, 151
Z-position range of VOI, 991, 1141
Z spacing, 1
Pixel size (um), 8.868708

-----------------------------------------------------------------
[ 06/30/23 19:49:37 ]	Thresholding
Mode, Global
Lower grey threshold, 69
Upper grey threshold, 255
[ 06/30/23 19:49:37 ]	Thresholding done

-----------------------------------------------------------------
[ 06/30/23 19:49:41 ]	Despeckle
Type: Remove pores (2D space)
Detected by: by image borders
Apply to: Image
[ 06/30/23 19:49:41 ]	Despeckle done

-----------------------------------------------------------------
[ 06/30/23 19:49:51 ]	Morphological operations
Type: Closing (2D space)
Kernel: Round
Radius:   3
Apply to: Image
[ 06/30/23 19:49:51 ]	Morphological operations done

-----------------------------------------------------------------
[ 06/30/23 19:49:57 ]	Morphological operations
Type: Closing (2D space)
Kernel: Round
Radius:   5
Apply to: Image
[ 06/30/23 19:49:57 ]	Morphological operations done

-----------------------------------------------------------------
[ 06/30/23 19:50:01 ]	Despeckle
Type: Remove pores (2D space)
Detected by: by image borders
Apply to: Image
[ 06/30/23 19:50:01 ]	Despeckle done

-----------------------------------------------------------------
[ 06/30/23 19:50:04 ]	3D analysis

Date and time,30.06.2023 19:50
Operator identity,Skyscan 1176
Computer name,SCAN1176_078
Computation time,00:00:00
Dataset,5_pta_24h_40__rec_tra_tra_voi__voi_
Location,D:\RNF\Contrast\5\PTA\5_PTA_24h_40\5_PTA_24h_40_Rec\5_PTA_24h_40__rec_Tra\5_PTA_24h_40__rec_Tra_Tra\VOI\VOI\

MORPHOMETRY RESULTS
----------------------------
Description,Abbreviation,Value,Unit

Number of layers,,151
Lower vertical position,,8.7889E+000,mm
Upper vertical position,,1.0119E+001,mm
Pixel size,,8.8687E+000,um
Lower grey threshold,,69
Upper grey threshold,,255

Tissue volume,TV,3.0336E+000,mm^3
Bone volume,BV,2.3316E+000,mm^3
Percent bone volume,BV/TV,7.6857E+001,%
Tissue surface,TS,1.3255E+001,mm^2
Bone surface,BS,1.5017E+001,mm^2
Intersection surface,i.S,4.5454E+000,mm^2
Bone surface / volume ratio,BS/BV,6.4406E+000,1/mm
Bone surface density,BS/TV,4.9501E+000,1/mm
Centroid (x),Crd.X,1.0594E+000,mm
Centroid (y),Crd.Y,9.9302E-001,mm
Centroid (z),Crd.Z,9.3297E+000,mm
