# Supplementary material for: Expanding understanding of chick embryo’s nervous system development at HH22-HH41 embryonic stages using X-ray microcomputed tomography
Source: PLoS One. 2024 Nov 15;19(11):e0310426. doi: 10.1371/journal.pone.0310426 (PMC11567531; doi:10.1371/journal.pone.0310426)
Supplement: S1 Raw data — (ZIP) [file pone.0310426.s020.zip › text/5/5_pta_24h_40__rec_tra_tra_voi__voi_.ctan5.txt]

<<<<< Begin of workflow >>>>>

CT Analyser, Version: 1.18.4.0
Dataset name, D:\RNF\Contrast\5\PTA\5_PTA_24h_40\5_PTA_24h_40_Rec\5_PTA_24h_40__rec_Tra\5_PTA_24h_40__rec_Tra_Tra\VOI\VOI(5)\5_pta_24h_40__rec_tra_tra_voi__voi_0808.bmp
File postfix length, 4
File type, BMP
Roi filename, D:\RNF\Contrast\5\PTA\5_PTA_24h_40\5_PTA_24h_40_Rec\5_PTA_24h_40__rec_Tra\5_PTA_24h_40__rec_Tra_Tra\VOI\VOI(5)\5_pta_24h_40__rec_tra_tra_voi__voi_.roi
Image size (W/H), 359, 98
Total number of images, 100
Total Z-position range, 789, 888
Number of images inside VOI, 100
Z-position range of VOI, 789, 888
Z spacing, 1
Pixel size (um), 8.868708

-----------------------------------------------------------------
[ 06/30/23 19:56:12 ]	Thresholding
Mode, Global
Lower grey threshold, 63
Upper grey threshold, 255
[ 06/30/23 19:56:12 ]	Thresholding done

-----------------------------------------------------------------
[ 06/30/23 19:56:17 ]	Despeckle
Type: Remove pores (2D space)
Detected by: by image borders
Apply to: Image
[ 06/30/23 19:56:17 ]	Despeckle done

-----------------------------------------------------------------
[ 06/30/23 19:56:41 ]	3D analysis

Date and time,30.06.2023 19:56
Operator identity,Skyscan 1176
Computer name,SCAN1176_078
Computation time,00:00:00
Dataset,5_pta_24h_40__rec_tra_tra_voi__voi_
Location,D:\RNF\Contrast\5\PTA\5_PTA_24h_40\5_PTA_24h_40_Rec\5_PTA_24h_40__rec_Tra\5_PTA_24h_40__rec_Tra_Tra\VOI\VOI(5)\

MORPHOMETRY RESULTS
----------------------------
Description,Abbreviation,Value,Unit

Number of layers,,100
Lower vertical position,,6.9974E+000,mm
Upper vertical position,,7.8754E+000,mm
Pixel size,,8.8687E+000,um
Lower grey threshold,,63
Upper grey threshold,,255

Tissue volume,TV,4.6965E-001,mm^3
Bone volume,BV,4.3655E-001,mm^3
Percent bone volume,BV/TV,9.2952E+001,%
Tissue surface,TS,5.7599E+000,mm^2
Bone surface,BS,6.0994E+000,mm^2
Intersection surface,i.S,4.9241E+000,mm^2
Bone surface / volume ratio,BS/BV,1.3972E+001,1/mm
Bone surface density,BS/TV,1.2987E+001,1/mm
Centroid (x),Crd.X,1.5753E+000,mm
Centroid (y),Crd.Y,4.2491E-001,mm
Centroid (z),Crd.Z,7.3791E+000,mm
