# Supplementary material for: Expanding understanding of chick embryo’s nervous system development at HH22-HH41 embryonic stages using X-ray microcomputed tomography
Source: PLoS One. 2024 Nov 15;19(11):e0310426. doi: 10.1371/journal.pone.0310426 (PMC11567531; doi:10.1371/journal.pone.0310426)
Supplement: S1 Raw data — (ZIP) [file pone.0310426.s020.zip › text/6/6_pta_24h_40__rec_tra_tra_tra_voi_.ctan.txt]

<<<<< Begin of workflow >>>>>

CT Analyser, Version: 1.18.4.0
Dataset name, C:\Results\RNF\Contrast\NS\SM\6\VOI(1)\6_pta_24h_40__rec_tra_tra_tra_voi_0898.bmp
File postfix length, 4
File type, BMP
Roi filename, C:\Results\RNF\Contrast\NS\SM\6\VOI(1)\6_pta_24h_40__rec_tra_tra_tra_voi_.roi
Image size (W/H), 189, 133
Total number of images, 224
Total Z-position range, 816, 1039
Number of images inside VOI, 224
Z-position range of VOI, 816, 1039
Z spacing, 1
Pixel size (um), 8.868708

-----------------------------------------------------------------
[ 01/23/24 14:00:59 ]	Thresholding
Mode, Global
Lower grey threshold, 50
Upper grey threshold, 255
[ 01/23/24 14:00:59 ]	Thresholding done

-----------------------------------------------------------------
[ 01/23/24 14:01:03 ]	Despeckle
Type: Remove pores (2D space)
Detected by: by image borders
Apply to: Image
[ 01/23/24 14:01:03 ]	Despeckle done

-----------------------------------------------------------------
[ 01/23/24 14:01:09 ]	Despeckle
Type: Remove white speckles (2D space)
Area: less than 3 pixels
Apply to: Image
351 speckles removed
[ 01/23/24 14:01:09 ]	Despeckle done

-----------------------------------------------------------------
Mode : Shrink-wrap (3D space)
[ 01/23/24 14:01:19 ]	ROI shrink-wrap

-----------------------------------------------------------------
[ 01/23/24 14:01:21 ]	3D analysis

Date and time,23.01.2024 14:01
Operator identity,Skyscan 1176
Computer name,SCAN1176_078
Computation time,00:00:00
Dataset,6_pta_24h_40__rec_tra_tra_tra_voi_
Location,C:\Results\RNF\Contrast\NS\SM\6\VOI(1)\

MORPHOMETRY RESULTS
----------------------------
Description,Abbreviation,Value,Unit

Number of layers,,224
Lower vertical position,,7.2369E+000,mm
Upper vertical position,,9.2146E+000,mm
Pixel size,,8.8687E+000,um
Lower grey threshold,,50
Upper grey threshold,,255

Total VOI volume,TV,1.1932E+000,mm^3
Object volume,Obj.V,1.1932E+000,mm^3
Percent object volume,Obj.V/TV,1.0000E+002,%
Total VOI surface,TS,1.0265E+001,mm^2
Object surface,Obj.S,1.0265E+001,mm^2
Intersection surface,i.S,1.0265E+001,mm^2
Object surface / volume ratio,Obj.S/Obj.V,8.6029E+000,1/mm
Object surface density,Obj.S/TV,8.6029E+000,1/mm
Centroid (x),Crd.X,8.3230E-001,mm
Centroid (y),Crd.Y,5.2492E-001,mm
Centroid (z),Crd.Z,8.0684E+000,mm
