# Supplementary material for: Expanding understanding of chick embryo’s nervous system development at HH22-HH41 embryonic stages using X-ray microcomputed tomography
Source: PLoS One. 2024 Nov 15;19(11):e0310426. doi: 10.1371/journal.pone.0310426 (PMC11567531; doi:10.1371/journal.pone.0310426)
Supplement: S1 Raw data — (ZIP) [file pone.0310426.s020.zip › text/6/6_pta_24h_40__rec_tra_tra_voi_.ctan.txt]

<<<<< Begin of workflow >>>>>

CT Analyser, Version: 1.18.4.0
Dataset name, C:\Results\RNF\Contrast\6\6_PTA_24h_40\6_PTA_24h_40_Rec\6_PTA_24h_40__rec_Tra\6_PTA_24h_40__rec_Tra_Tra\VOI\6_pta_24h_40__rec_tra_tra_voi_1119.bmp
File postfix length, 4
File type, BMP
Image size (W/H), 1015, 720
Total number of images, 1061
Total Z-position range, 745, 1805
Number of images inside VOI, 1061
Z-position range of VOI, 745, 1805
Z spacing, 1
Pixel size (um), 8.868708

-----------------------------------------------------------------
[ 06/30/23 18:11:35 ]	Thresholding
Mode, Global
Lower grey threshold, 20
Upper grey threshold, 255
[ 06/30/23 18:11:36 ]	Thresholding done

-----------------------------------------------------------------
[ 06/30/23 18:12:01 ]	Despeckle
Type: Remove pores (2D space)
Detected by: by image borders
Apply to: Image
[ 06/30/23 18:12:06 ]	Despeckle done

-----------------------------------------------------------------
[ 06/30/23 18:12:21 ]	Morphological operations
Canceled by user

-----------------------------------------------------------------

-----------------------------------------------------------------
[ 06/30/23 18:12:39 ]	Despeckle
Type: Remove white speckles (2D space)
Area: less than 10 pixels
Apply to: Image
186286 speckles removed
[ 06/30/23 18:12:43 ]	Despeckle done

-----------------------------------------------------------------
[ 06/30/23 18:13:30 ]	3D analysis

Date and time,30.06.2023 18:13
Operator identity,Skyscan 1176
Computer name,SCAN1176_078
Computation time,00:00:08
Dataset,6_pta_24h_40__rec_tra_tra_voi_
Location,C:\Results\RNF\Contrast\6\6_PTA_24h_40\6_PTA_24h_40_Rec\6_PTA_24h_40__rec_Tra\6_PTA_24h_40__rec_Tra_Tra\VOI\

MORPHOMETRY RESULTS
----------------------------
Description,Abbreviation,Value,Unit

Number of layers,,1061
Lower vertical position,,6.6072E+000,mm
Upper vertical position,,1.6008E+001,mm
Pixel size,,8.8687E+000,um
Lower grey threshold,,20
Upper grey threshold,,255

Tissue volume,TV,5.4087E+002,mm^3
Bone volume,BV,1.3758E+002,mm^3
Percent bone volume,BV/TV,2.5437E+001,%
Tissue surface,TS,4.0428E+002,mm^2
Bone surface,BS,7.3301E+002,mm^2
Intersection surface,i.S,5.3264E-001,mm^2
Bone surface / volume ratio,BS/BV,5.3279E+000,1/mm
Bone surface density,BS/TV,1.3552E+000,1/mm
Centroid (x),Crd.X,4.3931E+000,mm
Centroid (y),Crd.Y,3.2964E+000,mm
Centroid (z),Crd.Z,1.0956E+001,mm


<<<<< Begin of workflow >>>>>

CT Analyser, Version: 1.18.4.0
Dataset name, D:\RNF\Contrast\6\6_PTA_24h_40\6_PTA_24h_40_Rec\6_PTA_24h_40__rec_Tra\6_PTA_24h_40__rec_Tra_Tra\VOI\6_pta_24h_40__rec_tra_tra_voi_1147.bmp
File postfix length, 4
File type, BMP
Image size (W/H), 1015, 720
Total number of images, 1061
Total Z-position range, 745, 1805
Number of images inside VOI, 1061
Z-position range of VOI, 745, 1805
Z spacing, 1
Pixel size (um), 8.868708

-----------------------------------------------------------------
[ 08/11/23 11:51:56 ]	Thresholding
Mode, Global
Lower grey threshold, 100
Upper grey threshold, 255
[ 08/11/23 11:51:58 ]	Thresholding done

-----------------------------------------------------------------
[ 08/11/23 11:52:11 ]	Despeckle
Type: Remove white speckles (2D space)
Area: less than 20 pixels
Apply to: Image
77201 speckles removed
[ 08/11/23 11:52:14 ]	Despeckle done

-----------------------------------------------------------------
[ 08/11/23 11:54:24 ]	Morphological operations
Type: Closing (2D space)
Kernel: Round
Radius:   3
Apply to: Image
[ 08/11/23 11:54:34 ]	Morphological operations done

<<<<< Begin of workflow >>>>>

CT Analyser, Version: 1.18.4.0
Dataset name, D:\RNF\Contrast\6\6_PTA_24h_40\6_PTA_24h_40_Rec\6_PTA_24h_40__rec_Tra\6_PTA_24h_40__rec_Tra_Tra\VOI\6_pta_24h_40__rec_tra_tra_voi_1147.bmp
File postfix length, 4
File type, BMP
Image size (W/H), 1015, 720
Total number of images, 1061
Total Z-position range, 745, 1805
Number of images inside VOI, 1061
Z-position range of VOI, 745, 1805
Z spacing, 1
Pixel size (um), 8.868708

-----------------------------------------------------------------
[ 08/11/23 11:56:58 ]	Thresholding
Mode, Global
Lower grey threshold, 80
Upper grey threshold, 255
[ 08/11/23 11:56:59 ]	Thresholding done

<<<<< Begin of workflow >>>>>

CT Analyser, Version: 1.18.4.0
Dataset name, D:\RNF\Contrast\6\6_PTA_24h_40\6_PTA_24h_40_Rec\6_PTA_24h_40__rec_Tra\6_PTA_24h_40__rec_Tra_Tra\VOI\6_pta_24h_40__rec_tra_tra_voi_1147.bmp
File postfix length, 4
File type, BMP
Image size (W/H), 1015, 720
Total number of images, 1061
Total Z-position range, 745, 1805
Number of images inside VOI, 1061
Z-position range of VOI, 745, 1805
Z spacing, 1
Pixel size (um), 8.868708

-----------------------------------------------------------------
[ 08/11/23 11:57:39 ]	Thresholding (3D space) inside VOI
Mode, Adaptive (median-C)
Kernel, Round
Radius, 10
Constant, 0
Background, Dark
Pre-threshold, on
Lower grey threshold, 80
Upper grey threshold, 255
Canceled by user

-----------------------------------------------------------------
[ 08/11/23 11:58:38 ]	Thresholding (3D space) inside VOI
Mode, Automatic (Otsu method)
Background, Dark
Lower grey threshold, 50
Upper grey threshold, 255
[ 08/11/23 11:58:42 ]	Thresholding done

<<<<< Begin of workflow >>>>>

CT Analyser, Version: 1.18.4.0
Dataset name, D:\RNF\Contrast\6\6_PTA_24h_40\6_PTA_24h_40_Rec\6_PTA_24h_40__rec_Tra\6_PTA_24h_40__rec_Tra_Tra\VOI\6_pta_24h_40__rec_tra_tra_voi_1147.bmp
File postfix length, 4
File type, BMP
Image size (W/H), 1015, 720
Total number of images, 1061
Total Z-position range, 745, 1805
Number of images inside VOI, 1061
Z-position range of VOI, 745, 1805
Z spacing, 1
Pixel size (um), 8.868708

-----------------------------------------------------------------
[ 08/11/23 12:01:55 ]	Thresholding
Mode, Global
Lower grey threshold, 120
Upper grey threshold, 255
[ 08/11/23 12:01:56 ]	Thresholding done

-----------------------------------------------------------------
[ 08/11/23 12:02:32 ]	Morphological operations
Type: Closing (2D space)
Kernel: Round
Radius:   3
Apply to: Image
[ 08/11/23 12:02:41 ]	Morphological operations done

-----------------------------------------------------------------
[ 08/11/23 12:02:53 ]	Morphological operations
Type: Closing (2D space)
Kernel: Round
Radius:   5
Apply to: Image
[ 08/11/23 12:03:05 ]	Morphological operations done

<<<<< Begin of workflow >>>>>

CT Analyser, Version: 1.18.4.0
Dataset name, D:\RNF\Contrast\6\6_PTA_24h_40\6_PTA_24h_40_Rec\6_PTA_24h_40__rec_Tra\6_PTA_24h_40__rec_Tra_Tra\VOI\6_pta_24h_40__rec_tra_tra_voi_1147.bmp
File postfix length, 4
File type, BMP
Image size (W/H), 1015, 720
Total number of images, 1061
Total Z-position range, 745, 1805
Number of images inside VOI, 1061
Z-position range of VOI, 745, 1805
Z spacing, 1
Pixel size (um), 8.868708

-----------------------------------------------------------------
[ 08/11/23 12:03:27 ]	Thresholding
Mode, Global
Lower grey threshold, 120
Upper grey threshold, 255
[ 08/11/23 12:03:28 ]	Thresholding done

<<<<< Begin of workflow >>>>>

CT Analyser, Version: 1.18.4.0
Dataset name, D:\RNF\Contrast\6\6_PTA_24h_40\6_PTA_24h_40_Rec\6_PTA_24h_40__rec_Tra\6_PTA_24h_40__rec_Tra_Tra\VOI\6_pta_24h_40__rec_tra_tra_voi_1147.bmp
File postfix length, 4
File type, BMP
Image size (W/H), 1015, 720
Total number of images, 1061
Total Z-position range, 745, 1805
Number of images inside VOI, 1061
Z-position range of VOI, 745, 1805
Z spacing, 1
Pixel size (um), 8.868708

-----------------------------------------------------------------
[ 08/11/23 12:04:46 ]	Thresholding
Mode, Global
Lower grey threshold, 105
Upper grey threshold, 255
[ 08/11/23 12:04:47 ]	Thresholding done

-----------------------------------------------------------------
[ 08/11/23 12:05:06 ]	Despeckle
Type: Remove white speckles (2D space)
Area: less than 10 pixels
Apply to: Image
66138 speckles removed
[ 08/11/23 12:05:09 ]	Despeckle done

-----------------------------------------------------------------
[ 08/11/23 12:05:25 ]	Morphological operations
Type: Dilation (2D space)
Kernel: Round
Radius:   1
Apply to: Image
[ 08/11/23 12:05:28 ]	Morphological operations done

-----------------------------------------------------------------
Mode : Shrink-wrap (3D space)
[ 08/11/23 12:06:40 ]	ROI shrink-wrap

-----------------------------------------------------------------
[ 08/11/23 12:07:36 ]	Save bitmaps (only ROI)

Destination folder: D:\RNF\Contrast\6\6_PTA_24h_40\6_PTA_24h_40_Rec\6_PTA_24h_40__rec_Tra\6_PTA_24h_40__rec_Tra_Tra\VOI\Bone binary in ROI
File format: bmp
Number of saved files: 1061

<<<<< Begin of workflow >>>>>

CT Analyser, Version: 1.18.4.0
Dataset name, D:\RNF\Contrast\6\6_PTA_24h_40\6_PTA_24h_40_Rec\6_PTA_24h_40__rec_Tra\6_PTA_24h_40__rec_Tra_Tra\VOI\6_pta_24h_40__rec_tra_tra_voi_1147.bmp
File postfix length, 4
File type, BMP
Image size (W/H), 1015, 720
Total number of images, 1061
Total Z-position range, 745, 1805
Number of images inside VOI, 1061
Z-position range of VOI, 745, 1805
Z spacing, 1
Pixel size (um), 8.868708

<<<<< Begin of workflow >>>>>

CT Analyser, Version: 1.18.4.0
Dataset name, D:\RNF\Contrast\6\6_PTA_24h_40\6_PTA_24h_40_Rec\6_PTA_24h_40__rec_Tra\6_PTA_24h_40__rec_Tra_Tra\VOI\6_pta_24h_40__rec_tra_tra_voi_1147.bmp
File postfix length, 4
File type, BMP
Image size (W/H), 1015, 720
Total number of images, 1061
Total Z-position range, 745, 1805
Number of images inside VOI, 1061
Z-position range of VOI, 745, 1805
Z spacing, 1
Pixel size (um), 8.868708

-----------------------------------------------------------------
[ 08/11/23 12:09:52 ]	Thresholding
Mode, Global
Lower grey threshold, 105
Upper grey threshold, 255
[ 08/11/23 12:09:54 ]	Thresholding done

-----------------------------------------------------------------
[ 08/11/23 12:10:06 ]	3D model
Model creation algorithm: Marching Cubes 33
Apply to: Image
Model filename = D:\RNF\Contrast\6\6_PTA_24h_40\6_PTA_24h_40_Rec\6_PTA_24h_40__rec_Tra\6_PTA_24h_40__rec_Tra_Tra\VOI\6_pta_24h_40__rec_tra_tra_voi_.ctm
