# Supplementary material for: Expanding understanding of chick embryo’s nervous system development at HH22-HH41 embryonic stages using X-ray microcomputed tomography
Source: PLoS One. 2024 Nov 15;19(11):e0310426. doi: 10.1371/journal.pone.0310426 (PMC11567531; doi:10.1371/journal.pone.0310426)
Supplement: S1 Raw data — (ZIP) [file pone.0310426.s020.zip › text/6/6_pta_24h_40__rec_tra_tra_voi__voi_.ctan.txt]

<<<<< Begin of workflow >>>>>

CT Analyser, Version: 1.18.4.0
Dataset name, C:\Results\RNF\Contrast\6\6_PTA_24h_40\6_PTA_24h_40_Rec\6_PTA_24h_40__rec_Tra\6_PTA_24h_40__rec_Tra_Tra\VOI\VOI\6_pta_24h_40__rec_tra_tra_voi__voi_1292.bmp
File postfix length, 4
File type, BMP
Roi filename, C:\Results\RNF\Contrast\6\6_PTA_24h_40\6_PTA_24h_40_Rec\6_PTA_24h_40__rec_Tra\6_PTA_24h_40__rec_Tra_Tra\VOI\VOI\6_pta_24h_40__rec_tra_tra_voi__voi_.roi
Image size (W/H), 615, 575
Total number of images, 618
Total Z-position range, 1183, 1800
Number of images inside VOI, 618
Z-position range of VOI, 1183, 1800
Z spacing, 1
Pixel size (um), 8.868708

-----------------------------------------------------------------
[ 06/30/23 19:24:48 ]	Thresholding
Mode, Global
Lower grey threshold, 53
Upper grey threshold, 255
[ 06/30/23 19:24:48 ]	Thresholding done

-----------------------------------------------------------------

-----------------------------------------------------------------
[ 06/30/23 19:25:01 ]	Despeckle
Type: Remove pores (2D space)
Detected by: by image borders
Apply to: Image
[ 06/30/23 19:25:02 ]	Despeckle done

-----------------------------------------------------------------
[ 06/30/23 19:25:13 ]	Despeckle
Type: Remove white speckles (2D space)
Area: less than 30 pixels
Apply to: Image
28339 speckles removed
[ 06/30/23 19:25:14 ]	Despeckle done

-----------------------------------------------------------------
[ 06/30/23 19:25:20 ]	3D analysis

Date and time,30.06.2023 19:25
Operator identity,Skyscan 1176
Computer name,SCAN1176_078
Computation time,00:00:02
Dataset,6_pta_24h_40__rec_tra_tra_voi__voi_
Location,C:\Results\RNF\Contrast\6\6_PTA_24h_40\6_PTA_24h_40_Rec\6_PTA_24h_40__rec_Tra\6_PTA_24h_40__rec_Tra_Tra\VOI\VOI\

MORPHOMETRY RESULTS
----------------------------
Description,Abbreviation,Value,Unit

Number of layers,,618
Lower vertical position,,1.0492E+001,mm
Upper vertical position,,1.5964E+001,mm
Pixel size,,8.8687E+000,um
Lower grey threshold,,53
Upper grey threshold,,255

Tissue volume,TV,4.2192E+001,mm^3
Bone volume,BV,2.7920E+001,mm^3
Percent bone volume,BV/TV,6.6175E+001,%
Tissue surface,TS,8.5934E+001,mm^2
Bone surface,BS,1.2575E+002,mm^2
Intersection surface,i.S,7.4986E+000,mm^2
Bone surface / volume ratio,BS/BV,4.5039E+000,1/mm
Bone surface density,BS/TV,2.9804E+000,1/mm
Centroid (x),Crd.X,2.6015E+000,mm
Centroid (y),Crd.Y,2.4412E+000,mm
Centroid (z),Crd.Z,1.3531E+001,mm
