# Supplementary material for: Expanding understanding of chick embryo’s nervous system development at HH22-HH41 embryonic stages using X-ray microcomputed tomography
Source: PLoS One. 2024 Nov 15;19(11):e0310426. doi: 10.1371/journal.pone.0310426 (PMC11567531; doi:10.1371/journal.pone.0310426)
Supplement: S1 Raw data — (ZIP) [file pone.0310426.s020.zip › text/6/6_pta_24h_40__rec_tra_tra_voi__voi_.ctan2.txt]

<<<<< Begin of workflow >>>>>

CT Analyser, Version: 1.18.4.0
Dataset name, C:\Results\RNF\Contrast\6\6_PTA_24h_40\6_PTA_24h_40_Rec\6_PTA_24h_40__rec_Tra\6_PTA_24h_40__rec_Tra_Tra\VOI\VOI(1)\6_pta_24h_40__rec_tra_tra_voi__voi_1323.bmp
File postfix length, 4
File type, BMP
Roi filename, C:\Results\RNF\Contrast\6\6_PTA_24h_40\6_PTA_24h_40_Rec\6_PTA_24h_40__rec_Tra\6_PTA_24h_40__rec_Tra_Tra\VOI\VOI(1)\6_pta_24h_40__rec_tra_tra_voi__voi_.roi
Image size (W/H), 323, 277
Total number of images, 274
Total Z-position range, 1265, 1538
Number of images inside VOI, 274
Z-position range of VOI, 1265, 1538
Z spacing, 1
Pixel size (um), 8.868708

-----------------------------------------------------------------
[ 06/30/23 19:26:44 ]	Thresholding
Mode, Global
Lower grey threshold, 79
Upper grey threshold, 255
[ 06/30/23 19:26:44 ]	Thresholding done

-----------------------------------------------------------------
[ 06/30/23 19:26:50 ]	Despeckle
Type: Remove pores (2D space)
Detected by: by image borders
Apply to: Image
[ 06/30/23 19:26:51 ]	Despeckle done

-----------------------------------------------------------------
[ 06/30/23 19:26:55 ]	Despeckle
Type: Remove white speckles (2D space)
Area: less than 30 pixels
Apply to: Image
1793 speckles removed
[ 06/30/23 19:26:55 ]	Despeckle done

-----------------------------------------------------------------
[ 06/30/23 19:27:00 ]	3D analysis

Date and time,30.06.2023 19:27
Operator identity,Skyscan 1176
Computer name,SCAN1176_078
Computation time,00:00:01
Dataset,6_pta_24h_40__rec_tra_tra_voi__voi_
Location,C:\Results\RNF\Contrast\6\6_PTA_24h_40\6_PTA_24h_40_Rec\6_PTA_24h_40__rec_Tra\6_PTA_24h_40__rec_Tra_Tra\VOI\VOI(1)\

MORPHOMETRY RESULTS
----------------------------
Description,Abbreviation,Value,Unit

Number of layers,,274
Lower vertical position,,1.1219E+001,mm
Upper vertical position,,1.3640E+001,mm
Pixel size,,8.8687E+000,um
Lower grey threshold,,79
Upper grey threshold,,255

Tissue volume,TV,8.3831E+000,mm^3
Bone volume,BV,6.5442E+000,mm^3
Percent bone volume,BV/TV,7.8064E+001,%
Tissue surface,TS,2.3688E+001,mm^2
Bone surface,BS,3.1555E+001,mm^2
Intersection surface,i.S,2.7021E+000,mm^2
Bone surface / volume ratio,BS/BV,4.8218E+000,1/mm
Bone surface density,BS/TV,3.7641E+000,1/mm
Centroid (x),Crd.X,1.4490E+000,mm
Centroid (y),Crd.Y,1.2036E+000,mm
Centroid (z),Crd.Z,1.2466E+001,mm
