# Supplementary material for: Expanding understanding of chick embryo’s nervous system development at HH22-HH41 embryonic stages using X-ray microcomputed tomography
Source: PLoS One. 2024 Nov 15;19(11):e0310426. doi: 10.1371/journal.pone.0310426 (PMC11567531; doi:10.1371/journal.pone.0310426)
Supplement: S1 Raw data — (ZIP) [file pone.0310426.s020.zip › text/6/6_pta_24h_40__rec_tra_tra_voi__voi_.ctan4.txt]

<<<<< Begin of workflow >>>>>

CT Analyser, Version: 1.18.4.0
Dataset name, C:\Results\RNF\Contrast\6\6_PTA_24h_40\6_PTA_24h_40_Rec\6_PTA_24h_40__rec_Tra\6_PTA_24h_40__rec_Tra_Tra\VOI\VOI(3)\6_pta_24h_40__rec_tra_tra_voi__voi_0989.bmp
File postfix length, 4
File type, BMP
Roi filename, C:\Results\RNF\Contrast\6\6_PTA_24h_40\6_PTA_24h_40_Rec\6_PTA_24h_40__rec_Tra\6_PTA_24h_40__rec_Tra_Tra\VOI\VOI(3)\6_pta_24h_40__rec_tra_tra_voi__voi_.roi
Image size (W/H), 175, 220
Total number of images, 149
Total Z-position range, 922, 1070
Number of images inside VOI, 149
Z-position range of VOI, 922, 1070
Z spacing, 1
Pixel size (um), 8.868708

-----------------------------------------------------------------
[ 06/30/23 19:31:02 ]	Thresholding
Mode, Global
Lower grey threshold, 62
Upper grey threshold, 255
[ 06/30/23 19:31:02 ]	Thresholding done

-----------------------------------------------------------------
[ 06/30/23 19:31:07 ]	Despeckle
Type: Remove pores (2D space)
Detected by: by image borders
Apply to: Image
[ 06/30/23 19:31:07 ]	Despeckle done

-----------------------------------------------------------------
[ 06/30/23 19:31:18 ]	Morphological operations
Type: Closing (2D space)
Kernel: Round
Radius:   5
Apply to: Image
[ 06/30/23 19:31:18 ]	Morphological operations done

-----------------------------------------------------------------
[ 06/30/23 19:31:24 ]	Despeckle
Type: Remove pores (2D space)
Detected by: by image borders
Apply to: Image
[ 06/30/23 19:31:24 ]	Despeckle done

-----------------------------------------------------------------
[ 06/30/23 19:31:31 ]	Morphological operations
Type: Closing (2D space)
Kernel: Round
Radius:   3
Apply to: Image
[ 06/30/23 19:31:31 ]	Morphological operations done

-----------------------------------------------------------------
[ 06/30/23 19:31:37 ]	Morphological operations
Type: Closing (2D space)
Kernel: Round
Radius:   6
Apply to: Image
[ 06/30/23 19:31:37 ]	Morphological operations done

-----------------------------------------------------------------
[ 06/30/23 19:31:41 ]	Despeckle
Type: Remove pores (2D space)
Detected by: by image borders
Apply to: Image
[ 06/30/23 19:31:41 ]	Despeckle done

-----------------------------------------------------------------
[ 06/30/23 19:31:49 ]	3D analysis

Date and time,30.06.2023 19:31
Operator identity,Skyscan 1176
Computer name,SCAN1176_078
Computation time,00:00:00
Dataset,6_pta_24h_40__rec_tra_tra_voi__voi_
Location,C:\Results\RNF\Contrast\6\6_PTA_24h_40\6_PTA_24h_40_Rec\6_PTA_24h_40__rec_Tra\6_PTA_24h_40__rec_Tra_Tra\VOI\VOI(3)\

MORPHOMETRY RESULTS
----------------------------
Description,Abbreviation,Value,Unit

Number of layers,,149
Lower vertical position,,8.1769E+000,mm
Upper vertical position,,9.4895E+000,mm
Pixel size,,8.8687E+000,um
Lower grey threshold,,62
Upper grey threshold,,255

Tissue volume,TV,1.1323E+000,mm^3
Bone volume,BV,1.0713E+000,mm^3
Percent bone volume,BV/TV,9.4609E+001,%
Tissue surface,TS,9.4721E+000,mm^2
Bone surface,BS,9.5412E+000,mm^2
Intersection surface,i.S,6.4943E+000,mm^2
Bone surface / volume ratio,BS/BV,8.9062E+000,1/mm
Bone surface density,BS/TV,8.4261E+000,1/mm
Centroid (x),Crd.X,7.7658E-001,mm
Centroid (y),Crd.Y,7.7351E-001,mm
Centroid (z),Crd.Z,8.8686E+000,mm
