# Supplementary material for: Expanding understanding of chick embryo’s nervous system development at HH22-HH41 embryonic stages using X-ray microcomputed tomography
Source: PLoS One. 2024 Nov 15;19(11):e0310426. doi: 10.1371/journal.pone.0310426 (PMC11567531; doi:10.1371/journal.pone.0310426)
Supplement: S1 Raw data — (ZIP) [file pone.0310426.s020.zip › text/6/6_pta_24h_40__rec_tra_tra_voi__voi_.ctan__.txt]

<<<<< Begin of workflow >>>>>

CT Analyser, Version: 1.18.4.0
Dataset name, D:\RNF\Contrast\6\6_PTA_24h_40\6_PTA_24h_40_Rec\6_PTA_24h_40__rec_Tra\6_PTA_24h_40__rec_Tra_Tra\VOI\VOI(9)\6_pta_24h_40__rec_tra_tra_voi__voi_1019.bmp
File postfix length, 4
File type, BMP
Roi filename, D:\RNF\Contrast\6\6_PTA_24h_40\6_PTA_24h_40_Rec\6_PTA_24h_40__rec_Tra\6_PTA_24h_40__rec_Tra_Tra\VOI\VOI(9)\6_pta_24h_40__rec_tra_tra_voi__voi_.roi
Image size (W/H), 789, 412
Total number of images, 617
Total Z-position range, 868, 1484
Number of images inside VOI, 617
Z-position range of VOI, 868, 1484
Z spacing, 1
Pixel size (um), 8.868708

-----------------------------------------------------------------
[ 08/11/23 12:34:29 ]	Thresholding
Mode, Global
Lower grey threshold, 120
Upper grey threshold, 255
[ 08/11/23 12:34:29 ]	Thresholding done

-----------------------------------------------------------------
[ 08/11/23 12:34:35 ]	Despeckle
Type: Remove white speckles (2D space)
Area: less than 10 pixels
Apply to: Image
21295 speckles removed
[ 08/11/23 12:34:36 ]	Despeckle done

-----------------------------------------------------------------
[ 08/11/23 12:35:14 ]	Morphological operations
Type: Closing (2D space)
Kernel: Round
Radius:   2
Apply to: Image
[ 08/11/23 12:35:17 ]	Morphological operations done

-----------------------------------------------------------------
Mode : Shrink-wrap (3D space)
[ 08/11/23 12:36:16 ]	ROI shrink-wrap

-----------------------------------------------------------------
[ 08/11/23 12:36:20 ]	Save bitmaps (only ROI)

Destination folder: D:\RNF\Contrast\6\6_PTA_24h_40\6_PTA_24h_40_Rec\6_PTA_24h_40__rec_Tra\6_PTA_24h_40__rec_Tra_Tra\VOI\VOI(9)\Bone binary in ROI
File format: bmp
Number of saved files: 617

<<<<< Begin of workflow >>>>>

CT Analyser, Version: 1.18.4.0
Dataset name, D:\RNF\Contrast\6\6_PTA_24h_40\6_PTA_24h_40_Rec\6_PTA_24h_40__rec_Tra\6_PTA_24h_40__rec_Tra_Tra\VOI\VOI(9)\6_pta_24h_40__rec_tra_tra_voi__voi_1019.bmp
File postfix length, 4
File type, BMP
Image size (W/H), 789, 412
Total number of images, 617
Total Z-position range, 868, 1484
Number of images inside VOI, 617
Z-position range of VOI, 868, 1484
Z spacing, 1
Pixel size (um), 8.868708

-----------------------------------------------------------------
[ 08/11/23 12:36:52 ]	Thresholding
Mode, Global
Lower grey threshold, 120
Upper grey threshold, 255
[ 08/11/23 12:36:52 ]	Thresholding done

-----------------------------------------------------------------
[ 08/11/23 12:36:59 ]	3D model
Model creation algorithm: Marching Cubes 33
Apply to: Image
Model filename = D:\RNF\Contrast\6\6_PTA_24h_40\6_PTA_24h_40_Rec\6_PTA_24h_40__rec_Tra\6_PTA_24h_40__rec_Tra_Tra\VOI\VOI(9)\6_pta_24h_40__rec_tra_tra_voi__voi_.ctm
