# Supplementary material for: Expanding understanding of chick embryo’s nervous system development at HH22-HH41 embryonic stages using X-ray microcomputed tomography
Source: PLoS One. 2024 Nov 15;19(11):e0310426. doi: 10.1371/journal.pone.0310426 (PMC11567531; doi:10.1371/journal.pone.0310426)
Supplement: S1 Raw data — (ZIP) [file pone.0310426.s020.zip › text/6/6_pta_24h_40__rec_tra_tra_voi__voi__voi_.ctan.txt]

<<<<< Begin of workflow >>>>>

CT Analyser, Version: 1.18.4.0
Dataset name, C:\Results\RNF\Contrast\6\6_PTA_24h_40\6_PTA_24h_40_Rec\6_PTA_24h_40__rec_Tra\6_PTA_24h_40__rec_Tra_Tra\VOI\VOI(6)\VOI\6_pta_24h_40__rec_tra_tra_voi__voi__voi_0970.bmp
File postfix length, 4
File type, BMP
Roi filename, C:\Results\RNF\Contrast\6\6_PTA_24h_40\6_PTA_24h_40_Rec\6_PTA_24h_40__rec_Tra\6_PTA_24h_40__rec_Tra_Tra\VOI\VOI(6)\VOI\6_pta_24h_40__rec_tra_tra_voi__voi__voi_.roi
Image size (W/H), 244, 190
Total number of images, 145
Total Z-position range, 906, 1050
Number of images inside VOI, 145
Z-position range of VOI, 906, 1050
Z spacing, 1
Pixel size (um), 8.868708

-----------------------------------------------------------------
[ 06/30/23 19:34:44 ]	Thresholding
Mode, Global
Lower grey threshold, 89
Upper grey threshold, 255
[ 06/30/23 19:34:44 ]	Thresholding done

-----------------------------------------------------------------
[ 06/30/23 19:34:48 ]	Despeckle
Type: Remove pores (2D space)
Detected by: by image borders
Apply to: Image
[ 06/30/23 19:34:48 ]	Despeckle done

-----------------------------------------------------------------
[ 06/30/23 19:34:55 ]	3D analysis

Date and time,30.06.2023 19:34
Operator identity,Skyscan 1176
Computer name,SCAN1176_078
Computation time,00:00:00
Dataset,6_pta_24h_40__rec_tra_tra_voi__voi__voi_
Location,C:\Results\RNF\Contrast\6\6_PTA_24h_40\6_PTA_24h_40_Rec\6_PTA_24h_40__rec_Tra\6_PTA_24h_40__rec_Tra_Tra\VOI\VOI(6)\VOI\

MORPHOMETRY RESULTS
----------------------------
Description,Abbreviation,Value,Unit

Number of layers,,145
Lower vertical position,,8.0350E+000,mm
Upper vertical position,,9.3121E+000,mm
Pixel size,,8.8687E+000,um
Lower grey threshold,,89
Upper grey threshold,,255

Tissue volume,TV,1.0546E+000,mm^3
Bone volume,BV,7.5104E-001,mm^3
Percent bone volume,BV/TV,7.1213E+001,%
Tissue surface,TS,9.5051E+000,mm^2
Bone surface,BS,9.7080E+000,mm^2
Intersection surface,i.S,2.6346E+000,mm^2
Bone surface / volume ratio,BS/BV,1.2926E+001,1/mm
Bone surface density,BS/TV,9.2051E+000,1/mm
Centroid (x),Crd.X,1.2781E+000,mm
Centroid (y),Crd.Y,1.0027E+000,mm
Centroid (z),Crd.Z,8.6507E+000,mm
