# Supplementary material for: Expanding understanding of chick embryo’s nervous system development at HH22-HH41 embryonic stages using X-ray microcomputed tomography
Source: PLoS One. 2024 Nov 15;19(11):e0310426. doi: 10.1371/journal.pone.0310426 (PMC11567531; doi:10.1371/journal.pone.0310426)
Supplement: S1 Raw data — (ZIP) [file pone.0310426.s020.zip › text/7/7_pta1_24h_40_1__rec_tra_tra_voi_.ctan.txt]

<<<<< Begin of workflow >>>>>

CT Analyser, Version: 1.18.4.0
Dataset name, D:\RNF\Contrast\7\PTA\7_PTA1_24h_40_1\7_PTA1_24h_40_1_Rec\rec\7_PTA1_24h_40_1__rec_Tra\7_PTA1_24h_40_1__rec_Tra_Tra\VOI\7_pta1_24h_40_1__rec_tra_tra_voi_1227.bmp
File postfix length, 4
File type, BMP
Image size (W/H), 1273, 1217
Total number of images, 1516
Total Z-position range, 571, 2086
Number of images inside VOI, 1516
Z-position range of VOI, 571, 2086
Z spacing, 1
Pixel size (um), 8.868708

-----------------------------------------------------------------
[ 06/30/23 18:17:18 ]	Thresholding
Mode, Global
Lower grey threshold, 20
Upper grey threshold, 255
[ 06/30/23 18:17:22 ]	Thresholding done

-----------------------------------------------------------------

-----------------------------------------------------------------
[ 06/30/23 18:17:54 ]	Despeckle
Type: Remove pores (2D space)
Detected by: by image borders
Apply to: Image
[ 06/30/23 18:18:08 ]	Despeckle done

-----------------------------------------------------------------
[ 06/30/23 18:19:19 ]	Despeckle
Type: Remove white speckles (2D space)
Area: less than 10 pixels
Apply to: Image
463919 speckles removed
[ 06/30/23 18:19:31 ]	Despeckle done

-----------------------------------------------------------------
[ 06/30/23 18:19:58 ]	Despeckle
Type: Remove white speckles (2D space)
Area: less than 30 pixels
Apply to: Image
85521 speckles removed
[ 06/30/23 18:20:10 ]	Despeckle done

-----------------------------------------------------------------
[ 06/30/23 18:21:35 ]	3D analysis

Date and time,30.06.2023 18:21
Operator identity,Skyscan 1176
Computer name,SCAN1176_078
Computation time,00:00:26
Dataset,7_pta1_24h_40_1__rec_tra_tra_voi_
Location,D:\RNF\Contrast\7\PTA\7_PTA1_24h_40_1\7_PTA1_24h_40_1_Rec\rec\7_PTA1_24h_40_1__rec_Tra\7_PTA1_24h_40_1__rec_Tra_Tra\VOI\

MORPHOMETRY RESULTS
----------------------------
Description,Abbreviation,Value,Unit

Number of layers,,1516
Lower vertical position,,5.0640E+000,mm
Upper vertical position,,1.8500E+001,mm
Pixel size,,8.8687E+000,um
Lower grey threshold,,20
Upper grey threshold,,255

Tissue volume,TV,1.6383E+003,mm^3
Bone volume,BV,3.6758E+002,mm^3
Percent bone volume,BV/TV,2.2436E+001,%
Tissue surface,TS,8.3715E+002,mm^2
Bone surface,BS,1.1343E+003,mm^2
Intersection surface,i.S,7.5704E-001,mm^2
Bone surface / volume ratio,BS/BV,3.0859E+000,1/mm
Bone surface density,BS/TV,6.9236E-001,1/mm
Centroid (x),Crd.X,5.8991E+000,mm
Centroid (y),Crd.Y,5.6835E+000,mm
Centroid (z),Crd.Z,1.2227E+001,mm
