# Supplementary material for: Expanding understanding of chick embryo’s nervous system development at HH22-HH41 embryonic stages using X-ray microcomputed tomography
Source: PLoS One. 2024 Nov 15;19(11):e0310426. doi: 10.1371/journal.pone.0310426 (PMC11567531; doi:10.1371/journal.pone.0310426)
Supplement: S1 Raw data — (ZIP) [file pone.0310426.s020.zip › text/7/7_pta1_24h_40_1__rec_tra_tra_voi__voi_.ctan.txt]

<<<<< Begin of workflow >>>>>

CT Analyser, Version: 1.18.4.0
Dataset name, D:\RNF\Contrast\7\PTA\7_PTA1_24h_40_1\7_PTA1_24h_40_1_Rec\rec\7_PTA1_24h_40_1__rec_Tra\7_PTA1_24h_40_1__rec_Tra_Tra\VOI\VOI\7_pta1_24h_40_1__rec_tra_tra_voi__voi_1581.bmp
File postfix length, 4
File type, BMP
Roi filename, D:\RNF\Contrast\7\PTA\7_PTA1_24h_40_1\7_PTA1_24h_40_1_Rec\rec\7_PTA1_24h_40_1__rec_Tra\7_PTA1_24h_40_1__rec_Tra_Tra\VOI\VOI\7_pta1_24h_40_1__rec_tra_tra_voi__voi_.roi
Image size (W/H), 634, 626
Total number of images, 743
Total Z-position range, 1328, 2070
Number of images inside VOI, 743
Z-position range of VOI, 1328, 2070
Z spacing, 1
Pixel size (um), 8.868708

-----------------------------------------------------------------
[ 06/30/23 19:03:14 ]	Thresholding
Mode, Global
Lower grey threshold, 30
Upper grey threshold, 255
[ 06/30/23 19:03:14 ]	Thresholding done

-----------------------------------------------------------------
[ 06/30/23 19:03:24 ]	Despeckle
Type: Remove pores (2D space)
Detected by: by image borders
Apply to: Image
[ 06/30/23 19:03:26 ]	Despeckle done

-----------------------------------------------------------------

-----------------------------------------------------------------
[ 06/30/23 19:03:45 ]	Morphological operations
Type: Closing (2D space)
Kernel: Round
Radius:   5
Apply to: Image
[ 06/30/23 19:03:50 ]	Morphological operations done

<<<<< Begin of workflow >>>>>

CT Analyser, Version: 1.18.4.0
Dataset name, D:\RNF\Contrast\7\PTA\7_PTA1_24h_40_1\7_PTA1_24h_40_1_Rec\rec\7_PTA1_24h_40_1__rec_Tra\7_PTA1_24h_40_1__rec_Tra_Tra\VOI\VOI\7_pta1_24h_40_1__rec_tra_tra_voi__voi_1581.bmp
File postfix length, 4
File type, BMP
Roi filename, D:\RNF\Contrast\7\PTA\7_PTA1_24h_40_1\7_PTA1_24h_40_1_Rec\rec\7_PTA1_24h_40_1__rec_Tra\7_PTA1_24h_40_1__rec_Tra_Tra\VOI\VOI\7_pta1_24h_40_1__rec_tra_tra_voi__voi_.roi
Image size (W/H), 634, 626
Total number of images, 743
Total Z-position range, 1328, 2070
Number of images inside VOI, 743
Z-position range of VOI, 1328, 2070
Z spacing, 1
Pixel size (um), 8.868708

-----------------------------------------------------------------
[ 06/30/23 19:04:15 ]	Thresholding
Mode, Global
Lower grey threshold, 30
Upper grey threshold, 255
[ 06/30/23 19:04:16 ]	Thresholding done

-----------------------------------------------------------------
[ 06/30/23 19:04:26 ]	Despeckle
Type: Remove pores (2D space)
Detected by: by image borders
Apply to: Image
[ 06/30/23 19:04:28 ]	Despeckle done

-----------------------------------------------------------------
[ 06/30/23 19:04:35 ]	3D analysis

Date and time,30.06.2023 19:04
Operator identity,Skyscan 1176
Computer name,SCAN1176_078
Computation time,00:00:04
Dataset,7_pta1_24h_40_1__rec_tra_tra_voi__voi_
Location,D:\RNF\Contrast\7\PTA\7_PTA1_24h_40_1\7_PTA1_24h_40_1_Rec\rec\7_PTA1_24h_40_1__rec_Tra\7_PTA1_24h_40_1__rec_Tra_Tra\VOI\VOI\

MORPHOMETRY RESULTS
----------------------------
Description,Abbreviation,Value,Unit

Number of layers,,743
Lower vertical position,,1.1778E+001,mm
Upper vertical position,,1.8358E+001,mm
Pixel size,,8.8687E+000,um
Lower grey threshold,,30
Upper grey threshold,,255

Tissue volume,TV,6.9424E+001,mm^3
Bone volume,BV,5.4446E+001,mm^3
Percent bone volume,BV/TV,7.8426E+001,%
Tissue surface,TS,1.2074E+002,mm^2
Bone surface,BS,3.1872E+002,mm^2
Intersection surface,i.S,3.8195E+001,mm^2
Bone surface / volume ratio,BS/BV,5.8538E+000,1/mm
Bone surface density,BS/TV,4.5909E+000,1/mm
Centroid (x),Crd.X,3.0017E+000,mm
Centroid (y),Crd.Y,2.6708E+000,mm
Centroid (z),Crd.Z,1.5578E+001,mm
