# Supplementary material for: Expanding understanding of chick embryo’s nervous system development at HH22-HH41 embryonic stages using X-ray microcomputed tomography
Source: PLoS One. 2024 Nov 15;19(11):e0310426. doi: 10.1371/journal.pone.0310426 (PMC11567531; doi:10.1371/journal.pone.0310426)
Supplement: S1 Raw data — (ZIP) [file pone.0310426.s020.zip › text/7/7_pta1_24h_40_1__rec_tra_tra_voi__voi_.ctan3.txt]

<<<<< Begin of workflow >>>>>

CT Analyser, Version: 1.18.4.0
Dataset name, D:\RNF\Contrast\7\PTA\7_PTA1_24h_40_1\7_PTA1_24h_40_1_Rec\rec\7_PTA1_24h_40_1__rec_Tra\7_PTA1_24h_40_1__rec_Tra_Tra\VOI\VOI(2)\7_pta1_24h_40_1__rec_tra_tra_voi__voi_1244.bmp
File postfix length, 4
File type, BMP
Roi filename, D:\RNF\Contrast\7\PTA\7_PTA1_24h_40_1\7_PTA1_24h_40_1_Rec\rec\7_PTA1_24h_40_1__rec_Tra\7_PTA1_24h_40_1__rec_Tra_Tra\VOI\VOI(2)\7_pta1_24h_40_1__rec_tra_tra_voi__voi_.roi
Image size (W/H), 312, 336
Total number of images, 222
Total Z-position range, 1186, 1407
Number of images inside VOI, 222
Z-position range of VOI, 1186, 1407
Z spacing, 1
Pixel size (um), 8.868708

-----------------------------------------------------------------
[ 06/30/23 19:08:36 ]	Thresholding
Mode, Global
Lower grey threshold, 42
Upper grey threshold, 255
[ 06/30/23 19:08:36 ]	Thresholding done

-----------------------------------------------------------------
[ 06/30/23 19:08:42 ]	Despeckle
Type: Remove pores (2D space)
Detected by: by image borders
Apply to: Image
[ 06/30/23 19:08:42 ]	Despeckle done

-----------------------------------------------------------------
[ 06/30/23 19:08:47 ]	Despeckle
Type: Remove white speckles (2D space)
Area: less than 30 pixels
Apply to: Image
2652 speckles removed
[ 06/30/23 19:08:47 ]	Despeckle done

-----------------------------------------------------------------

-----------------------------------------------------------------
[ 06/30/23 19:09:12 ]	Morphological operations
Type: Closing (2D space)
Kernel: Round
Radius:   1
Apply to: Image
[ 06/30/23 19:09:13 ]	Morphological operations done

-----------------------------------------------------------------
[ 06/30/23 19:09:20 ]	Morphological operations
Type: Closing (2D space)
Kernel: Round
Radius:   2
Apply to: Image
[ 06/30/23 19:09:21 ]	Morphological operations done

-----------------------------------------------------------------
[ 06/30/23 19:09:26 ]	Despeckle
Type: Remove pores (2D space)
Detected by: by image borders
Apply to: Image
[ 06/30/23 19:09:26 ]	Despeckle done

-----------------------------------------------------------------
[ 06/30/23 19:09:30 ]	3D analysis

Date and time,30.06.2023 19:09
Operator identity,Skyscan 1176
Computer name,SCAN1176_078
Computation time,00:00:00
Dataset,7_pta1_24h_40_1__rec_tra_tra_voi__voi_
Location,D:\RNF\Contrast\7\PTA\7_PTA1_24h_40_1\7_PTA1_24h_40_1_Rec\rec\7_PTA1_24h_40_1__rec_Tra\7_PTA1_24h_40_1__rec_Tra_Tra\VOI\VOI(2)\

MORPHOMETRY RESULTS
----------------------------
Description,Abbreviation,Value,Unit

Number of layers,,222
Lower vertical position,,1.0518E+001,mm
Upper vertical position,,1.2478E+001,mm
Pixel size,,8.8687E+000,um
Lower grey threshold,,42
Upper grey threshold,,255

Tissue volume,TV,8.1489E+000,mm^3
Bone volume,BV,6.5551E+000,mm^3
Percent bone volume,BV/TV,8.0442E+001,%
Tissue surface,TS,2.4158E+001,mm^2
Bone surface,BS,3.7490E+001,mm^2
Intersection surface,i.S,7.5722E+000,mm^2
Bone surface / volume ratio,BS/BV,5.7192E+000,1/mm
Bone surface density,BS/TV,4.6007E+000,1/mm
Centroid (x),Crd.X,1.1836E+000,mm
Centroid (y),Crd.Y,1.5137E+000,mm
Centroid (z),Crd.Z,1.1344E+001,mm
