# Supplementary material for: Expanding understanding of chick embryo’s nervous system development at HH22-HH41 embryonic stages using X-ray microcomputed tomography
Source: PLoS One. 2024 Nov 15;19(11):e0310426. doi: 10.1371/journal.pone.0310426 (PMC11567531; doi:10.1371/journal.pone.0310426)
Supplement: S1 Raw data — (ZIP) [file pone.0310426.s020.zip › text/7/7_pta1_24h_40_1__rec_tra_tra_voi__voi_.ctan5.txt]

<<<<< Begin of workflow >>>>>

CT Analyser, Version: 1.18.4.0
Dataset name, D:\RNF\Contrast\7\PTA\7_PTA1_24h_40_1\7_PTA1_24h_40_1_Rec\rec\7_PTA1_24h_40_1__rec_Tra\7_PTA1_24h_40_1__rec_Tra_Tra\VOI\VOI(5)\7_pta1_24h_40_1__rec_tra_tra_voi__voi_0876.bmp
File postfix length, 4
File type, BMP
Roi filename, D:\RNF\Contrast\7\PTA\7_PTA1_24h_40_1\7_PTA1_24h_40_1_Rec\rec\7_PTA1_24h_40_1__rec_Tra\7_PTA1_24h_40_1__rec_Tra_Tra\VOI\VOI(5)\7_pta1_24h_40_1__rec_tra_tra_voi__voi_.roi
Image size (W/H), 329, 133
Total number of images, 272
Total Z-position range, 782, 1053
Number of images inside VOI, 272
Z-position range of VOI, 782, 1053
Z spacing, 1
Pixel size (um), 8.868708

-----------------------------------------------------------------
[ 06/30/23 19:13:49 ]	Thresholding
Mode, Global
Lower grey threshold, 30
Upper grey threshold, 255
[ 06/30/23 19:13:49 ]	Thresholding done

-----------------------------------------------------------------
[ 06/30/23 19:13:55 ]	3D analysis

Date and time,30.06.2023 19:13
Operator identity,Skyscan 1176
Computer name,SCAN1176_078
Computation time,00:00:01
Dataset,7_pta1_24h_40_1__rec_tra_tra_voi__voi_
Location,D:\RNF\Contrast\7\PTA\7_PTA1_24h_40_1\7_PTA1_24h_40_1_Rec\rec\7_PTA1_24h_40_1__rec_Tra\7_PTA1_24h_40_1__rec_Tra_Tra\VOI\VOI(5)\

MORPHOMETRY RESULTS
----------------------------
Description,Abbreviation,Value,Unit

Number of layers,,272
Lower vertical position,,6.9353E+000,mm
Upper vertical position,,9.3387E+000,mm
Pixel size,,8.8687E+000,um
Lower grey threshold,,30
Upper grey threshold,,255

Tissue volume,TV,2.3961E+000,mm^3
Bone volume,BV,2.3112E+000,mm^3
Percent bone volume,BV/TV,9.6455E+001,%
Tissue surface,TS,1.4271E+001,mm^2
Bone surface,BS,1.7027E+001,mm^2
Intersection surface,i.S,1.1912E+001,mm^2
Bone surface / volume ratio,BS/BV,7.3671E+000,1/mm
Bone surface density,BS/TV,7.1059E+000,1/mm
Centroid (x),Crd.X,1.6237E+000,mm
Centroid (y),Crd.Y,6.2907E-001,mm
Centroid (z),Crd.Z,8.2003E+000,mm
