# Supplementary material for: Expanding understanding of chick embryo’s nervous system development at HH22-HH41 embryonic stages using X-ray microcomputed tomography
Source: PLoS One. 2024 Nov 15;19(11):e0310426. doi: 10.1371/journal.pone.0310426 (PMC11567531; doi:10.1371/journal.pone.0310426)
Supplement: S1 Raw data — (ZIP) [file pone.0310426.s020.zip › text/7/7_pta1_24h_40_1__rec_tra_tra_voi__voi_.ctan__.txt]

<<<<< Begin of workflow >>>>>

CT Analyser, Version: 1.18.4.0
Dataset name, D:\RNF\Contrast\7\PTA\7_PTA1_24h_40_1\7_PTA1_24h_40_1_Rec\rec\7_PTA1_24h_40_1__rec_Tra\7_PTA1_24h_40_1__rec_Tra_Tra\VOI\VOI(7)\7_pta1_24h_40_1__rec_tra_tra_voi__voi_1086.bmp
File postfix length, 4
File type, BMP
Image size (W/H), 126, 96
Total number of images, 132
Total Z-position range, 1049, 1180
Number of images inside VOI, 132
Z-position range of VOI, 1049, 1180
Z spacing, 1
Pixel size (um), 8.868708

-----------------------------------------------------------------
[ 06/30/23 19:15:03 ]	Thresholding
Mode, Global
Lower grey threshold, 35
Upper grey threshold, 255
[ 06/30/23 19:15:03 ]	Thresholding done

-----------------------------------------------------------------
[ 06/30/23 19:15:06 ]	3D analysis

Date and time,30.06.2023 19:15
Operator identity,Skyscan 1176
Computer name,SCAN1176_078
Computation time,00:00:00
Dataset,7_pta1_24h_40_1__rec_tra_tra_voi__voi_
Location,D:\RNF\Contrast\7\PTA\7_PTA1_24h_40_1\7_PTA1_24h_40_1_Rec\rec\7_PTA1_24h_40_1__rec_Tra\7_PTA1_24h_40_1__rec_Tra_Tra\VOI\VOI(7)\

MORPHOMETRY RESULTS
----------------------------
Description,Abbreviation,Value,Unit

Number of layers,,132
Lower vertical position,,9.3033E+000,mm
Upper vertical position,,1.0465E+001,mm
Pixel size,,8.8687E+000,um
Lower grey threshold,,35
Upper grey threshold,,255

Tissue volume,TV,1.1137E+000,mm^3
Bone volume,BV,3.6011E-001,mm^3
Percent bone volume,BV/TV,3.2336E+001,%
Tissue surface,TS,6.4799E+000,mm^2
Bone surface,BS,4.6050E+000,mm^2
Intersection surface,i.S,3.3546E-001,mm^2
Bone surface / volume ratio,BS/BV,1.2788E+001,1/mm
Bone surface density,BS/TV,4.1351E+000,1/mm
Centroid (x),Crd.X,5.0532E-001,mm
Centroid (y),Crd.Y,3.8455E-001,mm
Centroid (z),Crd.Z,9.9243E+000,mm


-----------------------------------------------------------------

-----------------------------------------------------------------
[ 06/30/23 19:15:48 ]	Despeckle
Type: Remove pores (2D space)
Detected by: by image borders
Apply to: Image
[ 06/30/23 19:15:48 ]	Despeckle done

-----------------------------------------------------------------
[ 06/30/23 19:16:29 ]	3D analysis

Date and time,30.06.2023 19:16
Operator identity,Skyscan 1176
Computer name,SCAN1176_078
Computation time,00:00:00
Dataset,7_pta1_24h_40_1__rec_tra_tra_voi__voi_
Location,D:\RNF\Contrast\7\PTA\7_PTA1_24h_40_1\7_PTA1_24h_40_1_Rec\rec\7_PTA1_24h_40_1__rec_Tra\7_PTA1_24h_40_1__rec_Tra_Tra\VOI\VOI(7)\

MORPHOMETRY RESULTS
----------------------------
Description,Abbreviation,Value,Unit

Number of layers,,132
Lower vertical position,,9.3033E+000,mm
Upper vertical position,,1.0465E+001,mm
Pixel size,,8.8687E+000,um
Lower grey threshold,,35
Upper grey threshold,,255

Tissue volume,TV,1.1137E+000,mm^3
Bone volume,BV,3.6424E-001,mm^3
Percent bone volume,BV/TV,3.2707E+001,%
Tissue surface,TS,6.4799E+000,mm^2
Bone surface,BS,4.2919E+000,mm^2
Intersection surface,i.S,3.6566E-001,mm^2
Bone surface / volume ratio,BS/BV,1.1783E+001,1/mm
Bone surface density,BS/TV,3.8539E+000,1/mm
Centroid (x),Crd.X,5.0421E-001,mm
Centroid (y),Crd.Y,3.8512E-001,mm
Centroid (z),Crd.Z,9.9261E+000,mm
