# Supplementary material for: Expanding understanding of chick embryo’s nervous system development at HH22-HH41 embryonic stages using X-ray microcomputed tomography
Source: PLoS One. 2024 Nov 15;19(11):e0310426. doi: 10.1371/journal.pone.0310426 (PMC11567531; doi:10.1371/journal.pone.0310426)
Supplement: S1 Raw data — (ZIP) [file pone.0310426.s020.zip › text/8/8_pta_24h_40__rec_tra_tra_voi_.ctan.txt]

<<<<< Begin of workflow >>>>>

CT Analyser, Version: 1.18.4.0
Dataset name, C:\Results\RNF\Contrast\NS\SM\8\VOI\8_pta_24h_40__rec_tra_tra_voi_1040.bmp
File postfix length, 4
File type, BMP
Roi filename, C:\Results\RNF\Contrast\NS\SM\8\VOI\8_pta_24h_40__rec_tra_tra_voi_.roi
Image size (W/H), 765, 447
Total number of images, 1593
Total Z-position range, 469, 2061
Number of images inside VOI, 1593
Z-position range of VOI, 469, 2061
Z spacing, 1
Pixel size (um), 8.868708

-----------------------------------------------------------------
[ 01/29/24 16:29:38 ]	Thresholding
Mode, Global
Lower grey threshold, 45
Upper grey threshold, 255
[ 01/29/24 16:29:39 ]	Thresholding done

-----------------------------------------------------------------
[ 01/29/24 16:29:56 ]	Despeckle
Type: Remove white speckles (2D space)
Area: less than 3 pixels
Apply to: Image
19219 speckles removed
[ 01/29/24 16:29:58 ]	Despeckle done

-----------------------------------------------------------------
[ 01/29/24 16:30:12 ]	Despeckle
Type: Remove pores (2D space)
Detected by: by image borders
Apply to: Image
[ 01/29/24 16:30:16 ]	Despeckle done

-----------------------------------------------------------------
[ 01/29/24 16:30:33 ]	Morphological operations
Type: Closing (2D space)
Kernel: Round
Radius:   3
Apply to: Image
[ 01/29/24 16:30:40 ]	Morphological operations done

-----------------------------------------------------------------
[ 01/29/24 16:30:54 ]	Despeckle
Type: Remove pores (2D space)
Detected by: by image borders
Apply to: Image
[ 01/29/24 16:30:58 ]	Despeckle done

-----------------------------------------------------------------
Mode : Shrink-wrap (3D space)
[ 01/29/24 16:31:56 ]	ROI shrink-wrap

-----------------------------------------------------------------
[ 01/29/24 16:32:06 ]	3D analysis

Date and time,29.01.2024 16:32
Operator identity,Skyscan 1176
Computer name,SCAN1176_078
Computation time,00:00:07
Dataset,8_pta_24h_40__rec_tra_tra_voi_
Location,C:\Results\RNF\Contrast\NS\SM\8\VOI\

MORPHOMETRY RESULTS
----------------------------
Description,Abbreviation,Value,Unit

Number of layers,,1593
Lower vertical position,,4.1594E+000,mm
Upper vertical position,,1.8278E+001,mm
Pixel size,,8.8687E+000,um
Lower grey threshold,,45
Upper grey threshold,,255

Total VOI volume,TV,4.5622E+001,mm^3
Object volume,Obj.V,4.5622E+001,mm^3
Percent object volume,Obj.V/TV,1.0000E+002,%
Total VOI surface,TS,1.7953E+002,mm^2
Object surface,Obj.S,1.7953E+002,mm^2
Intersection surface,i.S,1.7953E+002,mm^2
Object surface / volume ratio,Obj.S/Obj.V,3.9352E+000,1/mm
Object surface density,Obj.S/TV,3.9352E+000,1/mm
Centroid (x),Crd.X,2.2854E+000,mm
Centroid (y),Crd.Y,1.9115E+000,mm
Centroid (z),Crd.Z,1.1222E+001,mm


-----------------------------------------------------------------

-----------------------------------------------------------------
[ 01/29/24 16:33:22 ]	Morphological operations
Type: Closing (2D space)
Kernel: Round
Radius:  10
Apply to: Image
[ 01/29/24 16:33:33 ]	Morphological operations done

-----------------------------------------------------------------
[ 01/29/24 16:33:59 ]	Despeckle
Type: Remove pores (2D space)
Detected by: by image borders
Apply to: Image
[ 01/29/24 16:34:03 ]	Despeckle done

-----------------------------------------------------------------
Mode : Shrink-wrap (3D space)
[ 01/29/24 16:34:29 ]	ROI shrink-wrap

<<<<< Begin of workflow >>>>>

CT Analyser, Version: 1.18.4.0
Dataset name, C:\Results\RNF\Contrast\NS\SM\8\VOI\8_pta_24h_40__rec_tra_tra_voi_1040.bmp
File postfix length, 4
File type, BMP
Roi filename, C:\Results\RNF\Contrast\NS\SM\8\VOI\8_pta_24h_40__rec_tra_tra_voi_.roi
Image size (W/H), 765, 447
Total number of images, 1593
Total Z-position range, 469, 2061
Number of images inside VOI, 1593
Z-position range of VOI, 469, 2061
Z spacing, 1
Pixel size (um), 8.868708

-----------------------------------------------------------------
[ 01/29/24 16:35:37 ]	Thresholding
Mode, Global
Lower grey threshold, 35
Upper grey threshold, 255
[ 01/29/24 16:35:38 ]	Thresholding done

-----------------------------------------------------------------
[ 01/29/24 16:35:47 ]	Despeckle
Type: Remove pores (2D space)
Detected by: by image borders
Apply to: Image
[ 01/29/24 16:35:51 ]	Despeckle done

-----------------------------------------------------------------
[ 01/29/24 16:36:20 ]	Despeckle
Type: Remove white speckles (2D space)
Area: less than 3 pixels
Apply to: Image
7392 speckles removed
[ 01/29/24 16:36:22 ]	Despeckle done

-----------------------------------------------------------------
[ 01/29/24 16:36:34 ]	Morphological operations
Type: Closing (2D space)
Kernel: Round
Radius:   5
Apply to: Image
[ 01/29/24 16:36:42 ]	Morphological operations done

-----------------------------------------------------------------
[ 01/29/24 16:37:15 ]	Despeckle
Type: Remove pores (2D space)
Detected by: by image borders
Apply to: Image
[ 01/29/24 16:37:18 ]	Despeckle done

-----------------------------------------------------------------
Mode : Shrink-wrap (3D space)
[ 01/29/24 16:38:01 ]	ROI shrink-wrap

-----------------------------------------------------------------
[ 01/29/24 16:38:38 ]	3D analysis

Date and time,29.01.2024 16:38
Operator identity,Skyscan 1176
Computer name,SCAN1176_078
Computation time,00:00:07
Dataset,8_pta_24h_40__rec_tra_tra_voi_
Location,C:\Results\RNF\Contrast\NS\SM\8\VOI\

MORPHOMETRY RESULTS
----------------------------
Description,Abbreviation,Value,Unit

Number of layers,,1593
Lower vertical position,,4.1594E+000,mm
Upper vertical position,,1.8278E+001,mm
Pixel size,,8.8687E+000,um
Lower grey threshold,,35
Upper grey threshold,,255

Total VOI volume,TV,4.8086E+001,mm^3
Object volume,Obj.V,4.8086E+001,mm^3
Percent object volume,Obj.V/TV,1.0000E+002,%
Total VOI surface,TS,1.5109E+002,mm^2
Object surface,Obj.S,1.5109E+002,mm^2
Intersection surface,i.S,1.5109E+002,mm^2
Object surface / volume ratio,Obj.S/Obj.V,3.1422E+000,1/mm
Object surface density,Obj.S/TV,3.1422E+000,1/mm
Centroid (x),Crd.X,2.3030E+000,mm
Centroid (y),Crd.Y,1.9098E+000,mm
Centroid (z),Crd.Z,1.1288E+001,mm
