# Supplementary material for: Expanding understanding of chick embryo’s nervous system development at HH22-HH41 embryonic stages using X-ray microcomputed tomography
Source: PLoS One. 2024 Nov 15;19(11):e0310426. doi: 10.1371/journal.pone.0310426 (PMC11567531; doi:10.1371/journal.pone.0310426)
Supplement: S1 Raw data — (ZIP) [file pone.0310426.s020.zip › text/8/8_pta_24h_40__rec_tra_tra_voi_.ctan22.txt]

<<<<< Begin of workflow >>>>>

CT Analyser, Version: 1.18.4.0
Dataset name, C:\Results\RNF\Contrast\NS\SM\8\VOI(1)\8_pta_24h_40__rec_tra_tra_voi_0549.bmp
File postfix length, 4
File type, BMP
Roi filename, C:\Results\RNF\Contrast\NS\SM\8\VOI(1)\8_pta_24h_40__rec_tra_tra_voi_.roi
Image size (W/H), 316, 234
Total number of images, 138
Total Z-position range, 494, 631
Number of images inside VOI, 138
Z-position range of VOI, 494, 631
Z spacing, 1
Pixel size (um), 8.868708

-----------------------------------------------------------------
[ 01/29/24 16:39:47 ]	Thresholding
Mode, Global
Lower grey threshold, 35
Upper grey threshold, 255
[ 01/29/24 16:39:47 ]	Thresholding done

-----------------------------------------------------------------
[ 01/29/24 16:39:52 ]	Despeckle
Type: Remove pores (2D space)
Detected by: by image borders
Apply to: Image
[ 01/29/24 16:39:52 ]	Despeckle done

-----------------------------------------------------------------
[ 01/29/24 16:40:05 ]	Despeckle
Type: Remove white speckles (2D space)
Area: less than 3 pixels
Apply to: Image
769 speckles removed
[ 01/29/24 16:40:05 ]	Despeckle done

-----------------------------------------------------------------
[ 01/29/24 16:40:09 ]	Morphological operations
Type: Closing (2D space)
Kernel: Round
Radius:   5
Apply to: Image
[ 01/29/24 16:40:09 ]	Morphological operations done

-----------------------------------------------------------------
[ 01/29/24 16:40:16 ]	Despeckle
Type: Remove pores (2D space)
Detected by: by image borders
Apply to: Image
[ 01/29/24 16:40:16 ]	Despeckle done

-----------------------------------------------------------------
Mode : Shrink-wrap (3D space)
[ 01/29/24 16:40:22 ]	ROI shrink-wrap

-----------------------------------------------------------------
[ 01/29/24 16:41:15 ]	3D analysis

Date and time,29.01.2024 16:41
Operator identity,Skyscan 1176
Computer name,SCAN1176_078
Computation time,00:00:00
Dataset,8_pta_24h_40__rec_tra_tra_voi_
Location,C:\Results\RNF\Contrast\NS\SM\8\VOI(1)\

MORPHOMETRY RESULTS
----------------------------
Description,Abbreviation,Value,Unit

Number of layers,,138
Lower vertical position,,4.3811E+000,mm
Upper vertical position,,5.5962E+000,mm
Pixel size,,8.8687E+000,um
Lower grey threshold,,35
Upper grey threshold,,255

Total VOI volume,TV,2.8842E+000,mm^3
Object volume,Obj.V,2.8842E+000,mm^3
Percent object volume,Obj.V/TV,1.0000E+002,%
Total VOI surface,TS,1.3915E+001,mm^2
Object surface,Obj.S,1.3915E+001,mm^2
Intersection surface,i.S,1.3915E+001,mm^2
Object surface / volume ratio,Obj.S/Obj.V,4.8247E+000,1/mm
Object surface density,Obj.S/TV,4.8247E+000,1/mm
Centroid (x),Crd.X,1.1312E+000,mm
Centroid (y),Crd.Y,1.0056E+000,mm
Centroid (z),Crd.Z,4.9477E+000,mm
