# Supplementary material for: Expanding understanding of chick embryo’s nervous system development at HH22-HH41 embryonic stages using X-ray microcomputed tomography
Source: PLoS One. 2024 Nov 15;19(11):e0310426. doi: 10.1371/journal.pone.0310426 (PMC11567531; doi:10.1371/journal.pone.0310426)
Supplement: S1 Raw data — (ZIP) [file pone.0310426.s020.zip › text/8/8_pta_24h_40__rec_tra_voi_.ctan.txt]

<<<<< Begin of workflow >>>>>

CT Analyser, Version: 1.18.4.0
Dataset name, D:\RNF\Contrast\8\PTA\8_PTA_24h_40\8_PTA_24h_40_Rec\8_PTA_24h_40__rec_Tra\8_PTA_24h_40__rec_Tra_Tra\VOI\8_pta_24h_40__rec_tra_voi_0387.bmp
File postfix length, 4
File type, BMP
Image size (W/H), 1449, 1181
Total number of images, 1904
Total Z-position range, 382, 2285
Number of images inside VOI, 1904
Z-position range of VOI, 382, 2285
Z spacing, 1
Pixel size (um), 8.868708

-----------------------------------------------------------------
[ 06/30/23 18:27:36 ]	Thresholding
Mode, Global
Lower grey threshold, 25
Upper grey threshold, 255
[ 06/30/23 18:27:42 ]	Thresholding done

-----------------------------------------------------------------
[ 06/30/23 18:28:14 ]	Despeckle
Type: Remove pores (2D space)
Detected by: by image borders
Apply to: Image
[ 06/30/23 18:28:35 ]	Despeckle done

-----------------------------------------------------------------
[ 06/30/23 18:29:05 ]	Despeckle
Type: Remove white speckles (2D space)
Area: less than 30 pixels
Apply to: Image
2013689 speckles removed
[ 06/30/23 18:29:25 ]	Despeckle done

-----------------------------------------------------------------
[ 06/30/23 18:29:52 ]	3D analysis

Date and time,30.06.2023 18:29
Operator identity,Skyscan 1176
Computer name,SCAN1176_078
Computation time,00:00:37
Dataset,8_pta_24h_40__rec_tra_voi_
Location,D:\RNF\Contrast\8\PTA\8_PTA_24h_40\8_PTA_24h_40_Rec\8_PTA_24h_40__rec_Tra\8_PTA_24h_40__rec_Tra_Tra\VOI\

MORPHOMETRY RESULTS
----------------------------
Description,Abbreviation,Value,Unit

Number of layers,,1904
Lower vertical position,,3.3878E+000,mm
Upper vertical position,,2.0265E+001,mm
Pixel size,,8.8687E+000,um
Lower grey threshold,,25
Upper grey threshold,,255

Tissue volume,TV,2.2728E+003,mm^3
Bone volume,BV,5.7130E+002,mm^3
Percent bone volume,BV/TV,2.5136E+001,%
Tissue surface,TS,1.0565E+003,mm^2
Bone surface,BS,1.5181E+003,mm^2
Intersection surface,i.S,3.3027E-001,mm^2
Bone surface / volume ratio,BS/BV,2.6572E+000,1/mm
Bone surface density,BS/TV,6.6792E-001,1/mm
Centroid (x),Crd.X,6.7768E+000,mm
Centroid (y),Crd.Y,5.1152E+000,mm
Centroid (z),Crd.Z,1.2814E+001,mm
