# Supplementary material for: Expanding understanding of chick embryo’s nervous system development at HH22-HH41 embryonic stages using X-ray microcomputed tomography
Source: PLoS One. 2024 Nov 15;19(11):e0310426. doi: 10.1371/journal.pone.0310426 (PMC11567531; doi:10.1371/journal.pone.0310426)
Supplement: S1 Raw data — (ZIP) [file pone.0310426.s020.zip › text/8/8_pta_24h_40__rec_tra_voi_.log]

[System]
Scanner=SkyScan1176
Instrument S/N=13F08078
Hardware version=A
Software=Version 1. 1 (build 12)
Home directory=C:\SkyScan1176
Source Type=PANalytical's Microfocus Tube
Camera=Princeton Instruments 
Camera Pixel Size (um)=   12.38
CameraXYRatio=0.9820
Bed shift in X per 1000 lines=0.000000
Bed shift in Y per 1000 lines=0.000000
[Acquisition]
Data directory=C:\Results\RNF\Contrast\8\PTA\8_PTA_24h_40
Filename Prefix=8_PTA_24h_40_
Filename Index Length=4
Number of Files=  658
Source Voltage (kV)=  80
Source Current (uA)= 300
Number of Rows= 2672
Number of Columns= 4000
Image crop origin X=   0
Image crop origin Y=0
Camera binning=1x1
Image Rotation=0.2500
Gantry direction=CW
Number of connected scans=1
Image Pixel Size (um)=    8.87
Object to Source (mm)=120.000
Camera to Source (mm)=165.000
System Matrix Calibration=NO
Vertical Object Position (mm)=31.813
Optical Axis (line)=1347
Filter=Cu + Al
Image Format=TIFF
Data Offset (bytes)= 264
Horizontal overlap (pixel)=128
Camera horizontal position=Center
Depth (bits)=16
Visual Camera=OFF
Synchronised Scan=OFF
Delay for external event (ms)=(200)
List mode=OFF (2)
Screen LUT=0
Exposure (ms)=  1275
Rotation Step (deg)=0.300
Frame Averaging=ON (3)
Use 360 Rotation=NO
Geometrical Correction=ON
Camera Offset=OFF
Scanning Start Angle=197.402
Median Filtering=ON
Flat Field Correction=ON
Rotation Direction=CC
Scanning Trajectory=ROUND
User Name=
User Rights=full access
Type Of Motion=STEP AND SHOOT
Source Temperature=35.25 �C
Study Date and Time=May 18, 2023  13:57:20
Scan duration=00:55:32
Maximum vertical TS=5.0
[Reconstruction]
Reconstruction Program=NRecon
Program Version=Version: 1.7.4.2
Program Home Directory=C:\SkyScan1176
Reconstruction engine=GPUReconServer
Engine version=Version: 1.7.4
Reconstruction from batch=Yes
Postalignment Applied=1
Postalignment=-5.00
Reconstruction servers= SCAN1176_078 
Dataset Origin=SkyScan1176
Dataset Prefix=8_PTA_24h_40_
Dataset Directory=C:\Results\RNF\Contrast\8\PTA\8_PTA_24h_40
Output Directory=C:\Results\RNF\Contrast\8\PTA\8_PTA_24h_40\8_PTA_24h_40_Rec
Time and Date=May 18, 2023  16:45:18
First Section=196
Last Section=2477
Reconstruction duration per slice (seconds)=1.667397
Total reconstruction time (2282 slices) in seconds=3805.000000
Section to Section Step=1
Sections Count=2282
Result File Type=BMP
Result File Header Length (bytes)=1134
Result Image Width (pixels)=4000
Result Image Height (pixels)=4000
Pixel Size (um)=8.86871
Reconstruction Angular Range (deg)=197.40
Use 180+=OFF
Angular Step (deg)=0.3000
Smoothing=0
Ring Artifact Correction=10
Draw Scales=OFF
Object Bigger than FOV=OFF
Reconstruction from ROI=OFF
Filter cutoff relative to Nyquist frequency=100
Filter type=0
Filter type description=Hamming (Alpha=0.54)
Undersampling factor=1
Threshold for defect pixel mask (%)=0
Beam Hardening Correction (%)=41
CS Static Rotation (deg)=0.00
CS Static Rotation Total(deg)=0.00
Minimum for CS to Image Conversion=0.000000
Maximum for CS to Image Conversion=0.070000
HU Calibration=OFF
BMP LUT=0
Cone-beam Angle Horiz.(deg)=16.816221
Cone-beam Angle Vert.(deg)=11.278017
[File name convention]
Filename Index Length=4
Filename Prefix=8_PTA_24h_40__rec_Tra
[CS image conversion 1]
Converted by=Dataviewer (Version: 1.5.6)
Conversion time=May 18, 2023  19:01:55
Original configuration file=8_PTA_24h_40__rec_Tra.log
Conversion description=...VOI(1508,1225,2134) @ (337,346,14). Rotated(deg): (274.117, 350.965, 261.918). 
Image scale modified=0
HU calibration modified=0
