# Supplementary material for: Expanding understanding of chick embryo’s nervous system development at HH22-HH41 embryonic stages using X-ray microcomputed tomography
Source: PLoS One. 2024 Nov 15;19(11):e0310426. doi: 10.1371/journal.pone.0310426 (PMC11567531; doi:10.1371/journal.pone.0310426)
Supplement: S1 Raw data — (ZIP) [file pone.0310426.s020.zip › text/8/8_pta_24h_40__rec_tra_voi__voi_.ctan.txt]

<<<<< Begin of workflow >>>>>

CT Analyser, Version: 1.18.4.0
Dataset name, D:\RNF\Contrast\8\PTA\8_PTA_24h_40\8_PTA_24h_40_Rec\8_PTA_24h_40__rec_Tra\8_PTA_24h_40__rec_Tra_Tra\VOI\VOI\8_pta_24h_40__rec_tra_voi__voi_1833.bmp
File postfix length, 4
File type, BMP
Roi filename, D:\RNF\Contrast\8\PTA\8_PTA_24h_40\8_PTA_24h_40_Rec\8_PTA_24h_40__rec_Tra\8_PTA_24h_40__rec_Tra_Tra\VOI\VOI\8_pta_24h_40__rec_tra_voi__voi_.roi
Image size (W/H), 886, 678
Total number of images, 714
Total Z-position range, 1559, 2272
Number of images inside VOI, 714
Z-position range of VOI, 1559, 2272
Z spacing, 1
Pixel size (um), 8.868708

-----------------------------------------------------------------
[ 06/30/23 18:33:49 ]	Thresholding
Mode, Global
Lower grey threshold, 25
Upper grey threshold, 255
[ 06/30/23 18:33:50 ]	Thresholding done

-----------------------------------------------------------------
[ 06/30/23 18:33:59 ]	Despeckle
Type: Remove pores (2D space)
Detected by: by image borders
Apply to: Image
[ 06/30/23 18:34:02 ]	Despeckle done

-----------------------------------------------------------------
[ 06/30/23 18:34:20 ]	Despeckle
Type: Remove white speckles (2D space)
Area: less than 30 pixels
Apply to: Image
97632 speckles removed
[ 06/30/23 18:34:22 ]	Despeckle done

-----------------------------------------------------------------
[ 06/30/23 18:34:39 ]	3D analysis

Date and time,30.06.2023 18:34
Operator identity,Skyscan 1176
Computer name,SCAN1176_078
Computation time,00:00:05
Dataset,8_pta_24h_40__rec_tra_voi__voi_
Location,D:\RNF\Contrast\8\PTA\8_PTA_24h_40\8_PTA_24h_40_Rec\8_PTA_24h_40__rec_Tra\8_PTA_24h_40__rec_Tra_Tra\VOI\VOI\

MORPHOMETRY RESULTS
----------------------------
Description,Abbreviation,Value,Unit

Number of layers,,714
Lower vertical position,,1.3826E+001,mm
Upper vertical position,,2.0150E+001,mm
Pixel size,,8.8687E+000,um
Lower grey threshold,,25
Upper grey threshold,,255

Tissue volume,TV,8.7024E+001,mm^3
Bone volume,BV,8.0801E+001,mm^3
Percent bone volume,BV/TV,9.2849E+001,%
Tissue surface,TS,1.4341E+002,mm^2
Bone surface,BS,3.4447E+002,mm^2
Intersection surface,i.S,8.8263E+001,mm^2
Bone surface / volume ratio,BS/BV,4.2632E+000,1/mm
Bone surface density,BS/TV,3.9584E+000,1/mm
Centroid (x),Crd.X,4.4086E+000,mm
Centroid (y),Crd.Y,2.6925E+000,mm
Centroid (z),Crd.Z,1.7162E+001,mm
